# Supplementary material for: The Transcriptional Differences of Avian CD4+CD8+ Double-Positive T Cells and CD8+ T Cells From Peripheral Blood of ALV-J Infected Chickens Revealed by Smart-Seq2
Source: Front Cell Infect Microbiol. 2021 Nov 10;11:747094. doi: 10.3389/fcimb.2021.747094 (PMC8631335; doi:10.3389/fcimb.2021.747094)
Supplement: Supplementary File 2 — Module eigenvalues of the module genes in each sample. [file Table_2.xlsx]

## Sheet: 3.SampleExpressionPattern
Sample	MM.tan	MM.lightyellow	MM.orange	MM.brown	MM.salmon	MM.blue	MM.darkgrey	MM.cyan	MM.purple	MM.darkred	MM.midnightblue	MM.black	MM.greenyellow	MM.green	MM.lightcyan	MM.lightgreen	MM.darkgreen	MM.darkturquoise	MM.royalblue	MM.darkorange	MM.magenta	MM.yellow
CD8highAA_1	-0.05652	-0.0721293	-0.105283	-0.154809	-0.0861103	-0.0696634	-0.117279	-0.0610867	-0.0613069	0.0378405	0.953919	-0.053144	-0.0247634	0.352555	-0.00455644	-0.0586438	-0.0946014	0.00573609	-0.0660576	-0.0809756	-0.0589235	-0.0904887
CD8highAA_2	-0.109039	-0.0481157	-0.0530983	-0.198763	-0.0487198	-0.0945276	-0.0796293	-0.0924003	-0.0277622	-0.0661848	-0.101451	-0.000920463	0.966668	0.41667	-0.0620911	-0.0649423	-0.0906126	-0.10505	-0.142458	-0.0826863	-0.0406078	-0.0699108
CD8highAA_3	-0.122207	-0.0996468	-0.0719804	-0.199374	-0.070209	-0.0653218	-0.0884051	-0.141638	-0.100601	-0.110772	-0.0603387	0.968791	-0.0564152	0.443476	-0.0551896	-0.11136	-0.134274	-0.136636	-0.0287557	-0.103199	-0.0460852	-0.064107
CD8highAA_4	-0.0794709	-0.0388865	-0.0751802	-0.143311	-0.0446062	-0.0801494	-0.10063	-0.0586893	0.0170437	-0.0576796	-0.0092083	-0.0803338	-0.0113877	0.514733	0.962663	-0.0595322	-0.153378	-0.0360449	-0.111518	-0.0834122	-0.0847087	-0.0120958
CD8highAB_1	-0.0934074	-0.0490743	-0.0240409	-0.195565	-0.0775134	-0.0705451	-0.0367643	-0.0371838	0.0143431	-0.0688334	0.0169257	-0.0427524	-0.0636493	-0.152016	-0.0599028	-0.0800848	-0.0723301	-0.0402714	0.0544946	-0.00574797	0.958701	0.0134276
CD8highAB_2	-0.0297203	-0.118385	-0.0862697	-0.133234	-0.106418	-0.0453867	-0.0713057	-0.07177	-0.0972997	-0.0257049	-0.0435212	-0.0815228	-0.0773771	-0.170599	-0.104625	-0.0940059	-0.000283861	-0.108682	-0.0596298	0.0136168	-0.023667	0.962678
CD8highAB_3	-0.0414176	-0.0135762	-0.077031	-0.234018	-0.101644	-0.0823606	-0.0611124	-0.0478945	-0.0255603	0.952239	0.0292189	-0.0504385	-0.0337494	-0.107088	-0.0609266	-0.074366	0.0108199	0.00060327	-0.0486949	0.0999618	-0.0624921	0.00153529
CD8highAB_4	-0.0833654	-0.100736	-0.130925	-0.184137	-0.0842917	-0.0557047	-0.0978337	-0.116907	-0.110155	-0.0987962	-0.0830176	-0.0771308	-0.0619275	-0.17075	-0.110982	-0.111616	-0.0634298	-0.0762711	-0.0640937	0.945834	-0.0261279	-0.0457092
CD8low_1	-0.0308828	0.0173914	-0.0182555	0.347396	0.942766	-0.0405295	-0.102376	-0.0712233	-0.0634703	-0.0717732	-0.0547514	-0.0736698	-0.0790785	-0.12389	-0.0623636	-0.0131209	-0.05005	-0.0387966	-0.0642454	-0.0417424	-0.111292	-0.0867568
CD8low_2	-0.00978224	0.955003	-0.0297431	0.371113	0.0364491	-0.0587088	-0.0485235	-0.0932865	-0.0637858	-0.0615834	-0.0801485	-0.0773173	-0.0560234	-0.13802	-0.0790271	-0.0295567	-0.0496537	-0.0547783	-0.106017	-0.0941944	-0.056689	-0.0838396
CD8low_3	-0.0173081	0.0236646	0.962053	0.331772	0.11632	-0.0490491	-0.0686973	0.0198361	-0.0671289	-0.0190224	-0.0505209	-0.0541601	-0.0795877	-0.151227	-0.0395726	-0.0948425	-0.04167	-0.0880104	0.000182078	-0.0925903	-0.106583	-0.0325767
CD8low_4	0.962402	-0.0471899	0.0257072	0.365003	0.0477014	-0.0622285	-0.103203	-0.0776875	-0.0777218	-0.0944174	-0.101587	-0.0709483	-0.0864705	-0.136861	-0.0861005	-0.0783968	-0.131648	-0.0584134	-0.141927	-0.141117	-0.143339	-0.102869
CD8medium_1	-0.0639123	-0.141022	-0.0395217	0.188292	-0.11836	0.962903	0.0329053	-0.0443084	-0.0308176	-0.109219	-0.158918	-0.0740088	-0.118726	-0.153513	-0.0789716	-0.0844242	0.0886337	-0.1334	-0.0183612	-0.086357	-0.0393183	-0.0683294
CD8medium_2	-0.0197816	0.0296152	-0.0320782	0.163074	-0.0226142	0.0618432	0.112924	0.221204	0.963675	-0.0201112	-0.0587538	-0.016435	-0.0520114	-0.143957	-0.0277637	-0.00937884	-0.0367008	-0.0367978	-0.103236	-0.0683102	-0.0424774	0.0268261
CD8medium_3	-0.024294	0.00244816	0.0090946	0.163667	-0.0430449	-0.0233074	0.932398	-0.0511367	-0.0316325	-0.0535455	-0.0923821	-0.0579749	-0.0469624	-0.077557	0.0354561	-0.0336193	-0.0681241	-0.108718	-0.0500719	-0.0652631	-0.0267844	-0.0553
CD8medium_4	0.0221769	-0.0438653	-0.0289911	0.173024	-0.0435947	0.0175951	0.110479	0.924822	-0.0821715	0.0810807	-0.0164928	-0.0414002	-0.0500407	-0.095669	-0.0456868	0.0483463	-0.0227203	-0.106904	-0.00843668	-0.0564654	-0.0833035	-0.0791999
CD8high_1	-0.0603836	-0.0723918	-0.0639728	-0.180547	-0.0786057	-0.0745896	-0.100304	-0.0541082	-0.0461483	-0.0357652	0.00157492	-0.0259314	0.00350679	0.0563065	-0.0408299	-0.0174489	-0.0455342	0.929658	-0.00267064	-0.0111566	-0.00964143	-0.0596904
CD8high_2	-0.056953	-0.0651138	-0.0634955	-0.183576	-0.0361812	-0.0473504	-0.0590425	-0.0153578	-0.0191375	-0.105641	-0.0766487	-0.0594393	-0.0284237	-0.0596707	0.00562776	0.0611278	0.0378338	0.163634	0.947541	0.0374752	-0.0160874	-0.0238554
CD8high_3	-0.0141796	-0.0551312	-0.0626682	-0.170185	-0.104427	-0.059214	-0.0693809	-0.0874244	-0.0438082	-0.0646782	0.00556383	-0.0280682	-0.0298778	-0.042816	-0.0649833	0.953908	-0.0253399	0.00491857	-0.0250506	-0.0573662	0.043406	-0.0553537
CD8high_4	-0.0719538	-0.0628581	-0.0343203	-0.125822	-0.0768967	-0.063705	0.0157811	-0.0437593	-0.0465553	-0.00743286	-0.0194622	-0.00319507	-0.0137035	-0.0601074	-0.0201743	-0.0480429	0.943063	0.0242238	0.0390066	-0.0263049	-0.0239796	-0.0743844
