# Supplementary material for: The Transcriptional Differences of Avian CD4+CD8+ Double-Positive T Cells and CD8+ T Cells From Peripheral Blood of ALV-J Infected Chickens Revealed by Smart-Seq2
Source: Front Cell Infect Microbiol. 2021 Nov 10;11:747094. doi: 10.3389/fcimb.2021.747094 (PMC8631335; doi:10.3389/fcimb.2021.747094)
Supplement: Supplementary File 3 — Pathways for green module gene enrichment. [file Table_3.xlsx]

## Sheet: green.path
KEGG_A_class	KEGG_B_class	Pathway	green (175)	All (4703)	Pvalue	Qvalue	Pathway ID	Genes	K_IDs
Genetic Information Processing	Folding, sorting and degradation	Sulfur relay system	3	7	0.00158721	0.203162	ko04122	ENSGALG00000004971(URM1);ENSGALG00000012488(TST);ENSGALG00000014906(MOCS2)	K12161+K01011+K03635
Metabolism	Metabolism of other amino acids	Glutathione metabolism	6	43	0.00472444	0.302364	ko00480	ENSGALG00000013098(MGST1);ENSGALG00000003281(GSS);ENSGALG00000005204(-);ENSGALG00000002797(PGD);ENSGALG00000028204(GPX1);ENSGALG00000014708(GSTK1)	K00799+K21456+K00799+K00033+K00432+K13299
Metabolism	Global and overview maps	Carbon metabolism	9	101	0.012251	0.522708	ko01200	ENSGALG00000007606(PGAM1);ENSGALG00000037195(TALDO1);ENSGALG00000041401(SDHB);ENSGALG00000002797(PGD);ENSGALG00000007878(SDHD);ENSGALG00000037401(IDH3A);ENSGALG00000014526(TPI1);ENSGALG00000015960(RPIA);ENSGALG00000015961(SUCLG1)	K01834+K00616+K00235+K00033+K00237+K00030+K01803+K01807+K01899
Metabolism	Carbohydrate metabolism	Citrate cycle (TCA cycle)	4	28	0.0188623	0.529213	ko00020	ENSGALG00000041401(SDHB);ENSGALG00000007878(SDHD);ENSGALG00000037401(IDH3A);ENSGALG00000015961(SUCLG1)	K00235+K00237+K00030+K01899
Environmental Information Processing	Signaling molecules and interaction	Cytokine-cytokine receptor interaction	14	215	0.0281936	0.529213	ko04060	ENSGALG00000011418(CCR6);ENSGALG00000043044(IL1R1);ENSGALG00000030526(-);ENSGALG00000003003(CCL20);ENSGALG00000028407(GDF9);ENSGALG00000007253(IL1RAP);ENSGALG00000026499(TNFRSF25);ENSGALG00000016678(IL17A);ENSGALG00000026163(TNFSF11);ENSGALG00000042471(IL2RA);ENSGALG00000006415(CD40LG);ENSGALG00000012472(IL2RB);ENSGALG00000034213(TNFRSF1B);MSTRG.26142(--)	K04181+K04386+K05172+K14625+K22673+K04723+K05160+K05494+K05473+K05068+K03161+K05069+K05141+K05172
Metabolism	Energy metabolism	Oxidative phosphorylation	9	117	0.0292652	0.529213	ko00190	ENSGALG00000001330(ATP5MC1);ENSGALG00000028302(UQCRQ);ENSGALG00000038714(NDUFB7);ENSGALG00000040987(NDUFA8);ENSGALG00000041401(SDHB);ENSGALG00000042242(NDUFB9);ENSGALG00000041812(-);ENSGALG00000007205(COX6A1);ENSGALG00000007878(SDHD)	K02128+K00418+K03963+K03952+K00235+K03965+K02137+K02266+K00237
Metabolism	Metabolism of cofactors and vitamins	Ubiquinone and other terpenoid-quinone biosynthesis	2	8	0.0332548	0.529213	ko00130	ENSGALG00000010197(COQ6);ENSGALG00000007185(COQ5)	K06126+K06127
Environmental Information Processing	Signal transduction	Hippo signaling pathway	1	1	0.0372103	0.529213	ko04390	MSTRG.11343(--)	K03456
Environmental Information Processing	Signal transduction	Hippo signaling pathway -fly	1	1	0.0372103	0.529213	ko04391	MSTRG.11343(--)	K03456
Cellular Processes	Transport and catabolism	Lysosome	8	110	0.0512415	0.566693	ko04142	ENSGALG00000055094(CD63);ENSGALG00000000775(CTSS);ENSGALG00000005171(AP1S3);ENSGALG00000026364(ASAH1);ENSGALG00000008291(AP3S2);ENSGALG00000043828(HEXA);ENSGALG00000006613(CTSD);ENSGALG00000004769(PSAP)	K06497+K01368+K12395+K12348+K12399+K12373+K01379+K12382
Genetic Information Processing	Folding, sorting and degradation	Proteasome	4	39	0.0553831	0.566693	ko03050	ENSGALG00000001597(PSMB3);ENSGALG00000012408(PSMC6);ENSGALG00000010060(PSMA6);MSTRG.39169(PSMB6)	K02735+K03064+K02730+K02738
Genetic Information Processing	Folding, sorting and degradation	Protein export	3	24	0.0577829	0.566693	ko03060	ENSGALG00000030759(SRPRA);ENSGALG00000009592(SRP14);ENSGALG00000031663(SEC11C)	K13431+K03104+K13280
Metabolism	Global and overview maps	Biosynthesis of amino acids	5	59	0.0670777	0.566693	ko01230	ENSGALG00000007606(PGAM1);ENSGALG00000037195(TALDO1);ENSGALG00000037401(IDH3A);ENSGALG00000014526(TPI1);ENSGALG00000015960(RPIA)	K01834+K00616+K00030+K01803+K01807
Metabolism	Carbohydrate metabolism	Pentose phosphate pathway	3	26	0.0703659	0.566693	ko00030	ENSGALG00000037195(TALDO1);ENSGALG00000002797(PGD);ENSGALG00000015960(RPIA)	K00616+K00033+K01807
Human Diseases	Infectious diseases	Chagas disease (American trypanosomiasis)	1	2	0.0730436	0.566693	ko05142	MSTRG.11343(--)	K03456
Human Diseases	Infectious diseases	Hepatitis C	1	2	0.0730436	0.566693	ko05160	MSTRG.11343(--)	K03456
Organismal Systems	Endocrine system	Adipocytokine signaling pathway	5	63	0.083836	0.566693	ko04920	ENSGALG00000039099(MAPK9);ENSGALG00000035533(ADIPOR2);ENSGALG00000006219(PRKAG2);ENSGALG00000044525(NFKBIE);ENSGALG00000034213(TNFRSF1B)	K04440+K07297+K07200+K05872+K05141
Metabolism	Carbohydrate metabolism	Amino sugar and nucleotide sugar metabolism	4	45	0.0847366	0.566693	ko00520	ENSGALG00000039705(GFPT2);ENSGALG00000040594(GNPDA1);ENSGALG00000043828(HEXA);ENSGALG00000015320(NANS)	K00820+K02564+K12373+K05304
Cellular Processes	Cellular community - eukaryotes	Tight junction	9	144	0.0867666	0.566693	ko04530	ENSGALG00000039099(MAPK9);ENSGALG00000007650(SLC9A3R1);ENSGALG00000016451(ROCK2);ENSGALG00000013742(EZR);ENSGALG00000001214(PARD6A);ENSGALG00000006219(PRKAG2);ENSGALG00000028749(ACTG1);ENSGALG00000010000(PRKCE);MSTRG.11343(--)	K04440+K13365+K17388+K08007+K06093+K07200+K05692+K18050+K03456
Metabolism	Xenobiotics biodegradation and metabolism	Drug metabolism - cytochrome P450	3	29	0.0913151	0.566693	ko00982	ENSGALG00000013098(MGST1);ENSGALG00000005204(-);ENSGALG00000014708(GSTK1)	K00799+K00799+K13299
Genetic Information Processing	Translation	Ribosome biogenesis in eukaryotes	5	65	0.0929731	0.566693	ko03008	ENSGALG00000002624(BMS1);ENSGALG00000040238(IMP3);ENSGALG00000031718(CSNK2A2);ENSGALG00000014568(EMG1);ENSGALG00000029476(XPO1)	K14569+K14560+K03097+K14568+K14290
Human Diseases	Infectious diseases	Salmonella infection	5	66	0.0977266	0.568591	ko05132	ENSGALG00000040023(MAPK11);ENSGALG00000039099(MAPK9);ENSGALG00000016451(ROCK2);ENSGALG00000028749(ACTG1);ENSGALG00000007001(TLR4)	K04441+K04440+K17388+K05692+K10160
Cellular Processes	Cellular community - eukaryotes	Adherens junction	5	67	0.102601	0.570998	ko04520	ENSGALG00000005699(NLK);ENSGALG00000035701(SMAD3);ENSGALG00000002447(CTNNA1);ENSGALG00000031718(CSNK2A2);ENSGALG00000028749(ACTG1)	K04468+K04500+K05691+K03097+K05692
Environmental Information Processing	Signal transduction	Sphingolipid signaling pathway	1	3	0.107551	0.573603	ko04071	MSTRG.11343(--)	K03456
Metabolism	Xenobiotics biodegradation and metabolism	Metabolism of xenobiotics by cytochrome P450	3	32	0.114516	0.586321	ko00980	ENSGALG00000013098(MGST1);ENSGALG00000005204(-);ENSGALG00000014708(GSTK1)	K00799+K00799+K13299
Cellular Processes	Cell growth and death	Ferroptosis	3	33	0.1227	0.604063	ko04216	ENSGALG00000015387(ATG5);ENSGALG00000003281(GSS);ENSGALG00000016348(SAT1)	K08339+K21456+K00657
Organismal Systems	Immune system	RIG-I-like receptor signaling pathway	4	53	0.133289	0.631889	ko04622	ENSGALG00000040023(MAPK11);ENSGALG00000039099(MAPK9);ENSGALG00000046235(-);ENSGALG00000015387(ATG5)	K04441+K04440+K08601+K08339
Cellular Processes	Transport and catabolism	Autophagy - animal	7	117	0.144235	0.648399	ko04140	ENSGALG00000040128(SNAP29);ENSGALG00000039099(MAPK9);ENSGALG00000012148(ATG14);ENSGALG00000003476(ERN1);ENSGALG00000006613(CTSD);ENSGALG00000015387(ATG5);ENSGALG00000011592(MRAS)	K08509+K04440+K17889+K08852+K01379+K08339+K07831
Cellular Processes	Transport and catabolism	Mitophagy - animal	4	55	0.146903	0.648399	ko04137	ENSGALG00000039099(MAPK9);ENSGALG00000015387(ATG5);ENSGALG00000031718(CSNK2A2);ENSGALG00000011592(MRAS)	K04440+K08339+K03097+K07831
Cellular Processes	Cell growth and death	Apoptosis	7	121	0.162991	0.661713	ko04210	ENSGALG00000039099(MAPK9);ENSGALG00000000775(CTSS);ENSGALG00000014071(ITPR2);ENSGALG00000003476(ERN1);ENSGALG00000006613(CTSD);ENSGALG00000028749(ACTG1);ENSGALG00000031518(-)	K04440+K01368+K04959+K08852+K01379+K05692+K04452
Environmental Information Processing	Signal transduction	TGF-beta signaling pathway	5	78	0.163631	0.661713	ko04350	ENSGALG00000035016(ID2);ENSGALG00000006309(SMAD5);ENSGALG00000025898(SMAD6);ENSGALG00000035701(SMAD3);MSTRG.11343(--)	K17693+K16790+K04677+K04500+K03456
Organismal Systems	Nervous system	Dopaminergic synapse	1	5	0.172779	0.661713	ko04728	MSTRG.11343(--)	K03456
Organismal Systems	Nervous system	Long-term depression	1	5	0.172779	0.661713	ko04730	MSTRG.11343(--)	K03456
Metabolism	Amino acid metabolism	Cysteine and methionine metabolism	3	39	0.175767	0.661713	ko00270	ENSGALG00000003281(GSS);ENSGALG00000011178(ENOPH1);ENSGALG00000012488(TST)	K21456+K09880+K01011
Genetic Information Processing	Folding, sorting and degradation	Protein processing in endoplasmic reticulum	8	148	0.184781	0.668049	ko04141	ENSGALG00000039099(MAPK9);ENSGALG00000003476(ERN1);ENSGALG00000003128(EDEM2);ENSGALG00000033232(LMAN2);ENSGALG00000035626(DAD1);ENSGALG00000031518(-);ENSGALG00000041112(TRAM1);ENSGALG00000005722(SEC31B)	K04440+K08852+K10085+K10082+K12668+K04452+K14010+K14005
Environmental Information Processing	Signal transduction	FoxO signaling pathway	7	126	0.187889	0.668049	ko04068	ENSGALG00000040023(MAPK11);ENSGALG00000039099(MAPK9);ENSGALG00000005699(NLK);ENSGALG00000035701(SMAD3);ENSGALG00000010347(CCNG2);ENSGALG00000006219(PRKAG2);MSTRG.6931(--)	K04441+K04440+K04468+K04500+K10146+K07200+K15010
Metabolism	Energy metabolism	Sulfur metabolism	1	6	0.203593	0.688333	ko00920	ENSGALG00000012488(TST)	K01011
Metabolism	Amino acid metabolism	Arginine and proline metabolism	3	42	0.204349	0.688333	ko00330	ENSGALG00000016348(SAT1);ENSGALG00000011511(CKB);ENSGALG00000015977(SMOX)	K00657+K00933+K12259
Environmental Information Processing	Signal transduction	AMPK signaling pathway	1	7	0.233265	0.716593	ko04152	MSTRG.11343(--)	K03456
Metabolism	Amino acid metabolism	Valine, leucine and isoleucine degradation	3	45	0.233909	0.716593	ko00280	ENSGALG00000040267(IVD);ENSGALG00000005860(ACAA1);ENSGALG00000014846(OXCT1)	K00253+K07513+K01027
Environmental Information Processing	Signal transduction	Apelin signaling pathway	6	112	0.237229	0.716593	ko04371	ENSGALG00000035701(SMAD3);ENSGALG00000042351(PIK3R6);ENSGALG00000014071(ITPR2);ENSGALG00000006219(PRKAG2);ENSGALG00000010000(PRKCE);ENSGALG00000011592(MRAS)	K04500+K21290+K04959+K07200+K18050+K07831
Genetic Information Processing	Transcription	RNA polymerase	2	25	0.237961	0.716593	ko03020	ENSGALG00000006841(POLR2L);ENSGALG00000007008(POLR3E)	K03007+K14721
Metabolism	Glycan biosynthesis and metabolism	N-Glycan biosynthesis	3	46	0.243932	0.716593	ko00510	ENSGALG00000005550(ST6GAL1);ENSGALG00000035626(DAD1);ENSGALG00000040272(ALG10)	K00778+K12668+K03850
Metabolism	Metabolism of cofactors and vitamins	Folate biosynthesis	2	26	0.251927	0.716593	ko00790	ENSGALG00000019284(-);ENSGALG00000014906(MOCS2)	K00011+K03635
Metabolism	Lipid metabolism	Biosynthesis of unsaturated fatty acids	2	26	0.251927	0.716593	ko01040	ENSGALG00000005860(ACAA1);ENSGALG00000036787(HSD17B12)	K07513+K10251
Organismal Systems	Nervous system	Glutamatergic synapse	1	8	0.261838	0.727695	ko04724	MSTRG.6931(--)	K15010
Genetic Information Processing	Translation	mRNA surveillance pathway	4	71	0.270944	0.727695	ko03015	ENSGALG00000009288(RNPS1);ENSGALG00000039500(GSPT2);ENSGALG00000017129(SAP18);MSTRG.11343(--)	K14325+K03267+K14324+K03456
Metabolism	Global and overview maps	Metabolic pathways	46	1134	0.272886	0.727695	ko01100	ENSGALG00000007606(PGAM1);ENSGALG00000001330(ATP5MC1);ENSGALG00000039705(GFPT2);ENSGALG00000005550(ST6GAL1);ENSGALG00000037195(TALDO1);ENSGALG00000040267(IVD);ENSGALG00000028302(UQCRQ);ENSGALG00000040594(GNPDA1);ENSGALG00000038714(NDUFB7);ENSGALG00000040987(NDUFA8);ENSGALG00000009445(INPP5F);ENSGALG00000026364(ASAH1);ENSGALG00000019284(-);ENSGALG00000041401(SDHB);ENSGALG00000042242(NDUFB9);ENSGAL…	K01834+K02128+K00820+K00778+K00616+K00253+K00418+K02564+K03963+K03952+K21798+K12348+K00011+K00235+K03965+K02350+K13373+K00763+K12373+K07513+K02137+K06126+K21456+K12349+K00901+K03007+K00033+K00760+K12668+K06127+K02266+K00237+K00030+K09880+K00913+K05304+K10251+K01011+K01803+K00657+K00933+K03635+K03850+K01807+K01899+K00904
Cellular Processes	Transport and catabolism	Endocytosis	10	222	0.311893	0.808567	ko04144	ENSGALG00000028254(WASHC4);ENSGALG00000026944(ARF6);ENSGALG00000013810(VTA1);ENSGALG00000035701(SMAD3);ENSGALG00000008691(SNX5);ENSGALG00000041373(ARAP2);ENSGALG00000001214(PARD6A);ENSGALG00000042471(IL2RA);ENSGALG00000012454(CYTH4);ENSGALG00000012472(IL2RB)	K18465+K07941+K12199+K04500+K17920+K18440+K06093+K05068+K18441+K05069
Metabolism	Lipid metabolism	Synthesis and degradation of ketone bodies	1	10	0.315846	0.808567	ko00072	ENSGALG00000014846(OXCT1)	K01027
Metabolism	Carbohydrate metabolism	Fructose and mannose metabolism	2	32	0.335497	0.821724	ko00051	ENSGALG00000019284(-);ENSGALG00000014526(TPI1)	K00011+K01803
Metabolism	Xenobiotics biodegradation and metabolism	Drug metabolism - other enzymes	3	56	0.346463	0.821724	ko00983	ENSGALG00000013098(MGST1);ENSGALG00000005204(-);ENSGALG00000006098(HPRT1)	K00799+K00799+K00760
Metabolism	Lipid metabolism	Steroid hormone biosynthesis	2	33	0.349225	0.821724	ko00140	ENSGALG00000037852(HSD17B7);ENSGALG00000036787(HSD17B12)	K13373+K10251
Genetic Information Processing	Translation	RNA transport	6	130	0.354443	0.821724	ko03013	ENSGALG00000009288(RNPS1);ENSGALG00000037067(EIF3E);ENSGALG00000014691(PHAX);ENSGALG00000011464(EIF5);ENSGALG00000029476(XPO1);ENSGALG00000017129(SAP18)	K14325+K03250+K14291+K03262+K14290+K14324
Organismal Systems	Endocrine system	GnRH signaling pathway	4	82	0.364463	0.821724	ko04912	ENSGALG00000040023(MAPK11);ENSGALG00000039099(MAPK9);ENSGALG00000014071(ITPR2);ENSGALG00000005884(MAPKKK3L)	K04441+K04440+K04959+K04421
Metabolism	Glycan biosynthesis and metabolism	Glycosphingolipid biosynthesis - globo and isoglobo series	1	12	0.365924	0.821724	ko00603	ENSGALG00000043828(HEXA)	K12373
Genetic Information Processing	Replication and repair	Non-homologous end-joining	1	12	0.365924	0.821724	ko03450	ENSGALG00000011492(XRCC5)	K10885
Metabolism	Glycan biosynthesis and metabolism	Glycosphingolipid biosynthesis - ganglio series	1	13	0.389578	0.832283	ko00604	ENSGALG00000043828(HEXA)	K12373
Metabolism	Global and overview maps	2-Oxocarboxylic acid metabolism	1	13	0.389578	0.832283	ko01210	ENSGALG00000037401(IDH3A)	K00030
Human Diseases	Endocrine and metabolic diseases	AGE-RAGE signaling pathway in diabetic complications	4	85	0.390133	0.832283	ko04933	ENSGALG00000040023(MAPK11);ENSGALG00000039099(MAPK9);ENSGALG00000035701(SMAD3);ENSGALG00000010000(PRKCE)	K04441+K04440+K04500+K18050
Environmental Information Processing	Signal transduction	PI3K-Akt signaling pathway	1	14	0.412355	0.859282	ko04151	MSTRG.11343(--)	K03456
Genetic Information Processing	Replication and repair	Homologous recombination	2	38	0.416215	0.859282	ko03440	ENSGALG00000040380(RAD51C);ENSGALG00000010039(BABAM2)	K10870+K12173
Genetic Information Processing	Transcription	Basal transcription factors	2	39	0.429212	0.862497	ko03022	ENSGALG00000008241(TAF5);ENSGALG00000016974(GTF2F2)	K03130+K03139
Environmental Information Processing	Signal transduction	MAPK signaling pathway	10	250	0.454087	0.862497	ko04010	ENSGALG00000040023(MAPK11);ENSGALG00000039099(MAPK9);ENSGALG00000043044(IL1R1);ENSGALG00000005699(NLK);ENSGALG00000007253(IL1RAP);ENSGALG00000005884(MAPKKK3L);ENSGALG00000028155(DUSP16);ENSGALG00000002656(CRK);ENSGALG00000031518(-);ENSGALG00000011592(MRAS)	K04441+K04440+K04386+K04468+K04723+K04421+K04459+K04438+K04452+K07831
Organismal Systems	Immune system	Cytosolic DNA-sensing pathway	2	41	0.454741	0.862497	ko04623	ENSGALG00000006841(POLR2L);ENSGALG00000007008(POLR3E)	K03007+K14721
Metabolism	Lipid metabolism	Steroid biosynthesis	1	16	0.455405	0.862497	ko00100	ENSGALG00000037852(HSD17B7)	K13373
Environmental Information Processing	Signal transduction	Phosphatidylinositol signaling system	4	95	0.474181	0.862497	ko04070	ENSGALG00000009445(INPP5F);ENSGALG00000014071(ITPR2);ENSGALG00000016959(DGKH);ENSGALG00000034898(ITPK1)	K21798+K04959+K00901+K00913
Metabolism	Glycan biosynthesis and metabolism	Other glycan degradation	1	17	0.475739	0.862497	ko00511	ENSGALG00000043828(HEXA)	K12373
Metabolism	Glycan biosynthesis and metabolism	Glycosaminoglycan degradation	1	17	0.475739	0.862497	ko00531	ENSGALG00000043828(HEXA)	K12373
Organismal Systems	Immune system	NOD-like receptor signaling pathway	5	122	0.478608	0.862497	ko04621	ENSGALG00000040023(MAPK11);ENSGALG00000039099(MAPK9);ENSGALG00000014071(ITPR2);ENSGALG00000015387(ATG5);ENSGALG00000007001(TLR4)	K04441+K04440+K04959+K08339+K10160
Metabolism	Global and overview maps	Fatty acid metabolism	2	43	0.47961	0.862497	ko01212	ENSGALG00000005860(ACAA1);ENSGALG00000036787(HSD17B12)	K07513+K10251
Metabolism	Carbohydrate metabolism	Pentose and glucuronate interconversions	1	18	0.495317	0.862497	ko00040	ENSGALG00000019284(-)	K00011
Metabolism	Carbohydrate metabolism	Inositol phosphate metabolism	3	71	0.496237	0.862497	ko00562	ENSGALG00000009445(INPP5F);ENSGALG00000034898(ITPK1);ENSGALG00000014526(TPI1)	K21798+K00913+K01803
Cellular Processes	Cell growth and death	Necroptosis	5	127	0.514444	0.862497	ko04217	ENSGALG00000039099(MAPK9);ENSGALG00000033087(STAT4);ENSGALG00000014023(H2AFZ);ENSGALG00000046235(-);ENSGALG00000007001(TLR4)	K04440+K11222+K11251+K08601+K10160
Organismal Systems	Circulatory system	Vascular smooth muscle contraction	4	100	0.51463	0.862497	ko04270	ENSGALG00000014182(ADORA2B);ENSGALG00000016451(ROCK2);ENSGALG00000014071(ITPR2);ENSGALG00000010000(PRKCE)	K04267+K17388+K04959+K18050
Metabolism	Lipid metabolism	Sphingolipid metabolism	2	46	0.515589	0.862497	ko00600	ENSGALG00000026364(ASAH1);ENSGALG00000003751(-)	K12348+K12349
Metabolism	Nucleotide metabolism	Purine metabolism	6	159	0.546154	0.862497	ko00230	ENSGALG00000013941(PDE7B);ENSGALG00000006841(POLR2L);ENSGALG00000006098(HPRT1);ENSGALG00000010932(NUDT9);ENSGALG00000007008(POLR3E);MSTRG.20071(Dguok)	K18436+K03007+K00760+K13988+K14721+K00904
Metabolism	Lipid metabolism	alpha-Linolenic acid metabolism	1	21	0.549797	0.862497	ko00592	ENSGALG00000005860(ACAA1)	K07513
Human Diseases	Infectious diseases	Human papillomavirus infection	1	21	0.549797	0.862497	ko05165	MSTRG.11343(--)	K03456
Genetic Information Processing	Replication and repair	Fanconi anemia pathway	2	49	0.549896	0.862497	ko03460	ENSGALG00000040380(RAD51C);ENSGALG00000015033(REV3L)	K10870+K02350
Human Diseases	Infectious diseases	Influenza A	5	133	0.556068	0.862497	ko05164	ENSGALG00000040023(MAPK11);ENSGALG00000039099(MAPK9);ENSGALG00000028749(ACTG1);ENSGALG00000007001(TLR4);ENSGALG00000029476(XPO1)	K04441+K04440+K05692+K10160+K14290
Organismal Systems	Endocrine system	Progesterone-mediated oocyte maturation	3	78	0.560259	0.862497	ko04914	ENSGALG00000040023(MAPK11);ENSGALG00000039099(MAPK9);ENSGALG00000004224(MAD1L1)	K04441+K04440+K06638
Metabolism	Glycan biosynthesis and metabolism	Other types of O-glycan biosynthesis	1	22	0.566624	0.862497	ko00514	ENSGALG00000005550(ST6GAL1)	K00778
Metabolism	Carbohydrate metabolism	Glycolysis / Gluconeogenesis	2	51	0.571809	0.862497	ko00010	ENSGALG00000007606(PGAM1);ENSGALG00000014526(TPI1)	K01834+K01803
Organismal Systems	Immune system	Toll-like receptor signaling pathway	3	81	0.586168	0.862497	ko04620	ENSGALG00000040023(MAPK11);ENSGALG00000039099(MAPK9);ENSGALG00000007001(TLR4)	K04441+K04440+K10160
Cellular Processes	Cell growth and death	Cell cycle	4	111	0.598137	0.862497	ko04110	ENSGALG00000035701(SMAD3);ENSGALG00000010623(ORC1);ENSGALG00000004224(MAD1L1);ENSGALG00000012627(CDC14B)	K04500+K02603+K06638+K06639
Metabolism	Carbohydrate metabolism	Butanoate metabolism	1	24	0.598426	0.862497	ko00650	ENSGALG00000014846(OXCT1)	K01027
Cellular Processes	Cell growth and death	Cellular senescence	5	140	0.60234	0.862497	ko04218	ENSGALG00000040023(MAPK11);ENSGALG00000035701(SMAD3);ENSGALG00000001143(ETS1);ENSGALG00000014071(ITPR2);ENSGALG00000011592(MRAS)	K04441+K04500+K02678+K04959+K07831
Human Diseases	Infectious diseases	Herpes simplex infection	5	140	0.60234	0.862497	ko05168	ENSGALG00000039099(MAPK9);ENSGALG00000008241(TAF5);ENSGALG00000033120(SRSF7);ENSGALG00000005378(ARNTL);ENSGALG00000031718(CSNK2A2)	K04440+K03130+K12896+K02296+K03097
Metabolism	Amino acid metabolism	Lysine degradation	2	55	0.613295	0.862497	ko00310	ENSGALG00000033678(EHMT1);ENSGALG00000008167(KMT2E)	K11420+K09189
Organismal Systems	Circulatory system	Cardiac muscle contraction	2	56	0.623178	0.862497	ko04260	ENSGALG00000028302(UQCRQ);ENSGALG00000007205(COX6A1)	K00418+K02266
Metabolism	Metabolism of other amino acids	beta-Alanine metabolism	1	26	0.627906	0.862497	ko00410	ENSGALG00000015977(SMOX)	K12259
Cellular Processes	Transport and catabolism	Autophagy - other eukaryotes	1	27	0.641828	0.862497	ko04136	ENSGALG00000015387(ATG5)	K08339
Organismal Systems	Circulatory system	Adrenergic signaling in cardiomyocytes	4	118	0.646624	0.862497	ko04261	ENSGALG00000040023(MAPK11);ENSGALG00000042351(PIK3R6);ENSGALG00000030550(ATP2B1);MSTRG.11343(--)	K04441+K21290+K05850+K03456
Environmental Information Processing	Signal transduction	Wnt signaling pathway	4	119	0.65323	0.862497	ko04310	ENSGALG00000039099(MAPK9);ENSGALG00000016451(ROCK2);ENSGALG00000005699(NLK);ENSGALG00000031718(CSNK2A2)	K04440+K17388+K04468+K03097
Metabolism	Lipid metabolism	Fatty acid elongation	1	28	0.655233	0.862497	ko00062	ENSGALG00000036787(HSD17B12)	K10251
Metabolism	Lipid metabolism	Glycerolipid metabolism	2	60	0.660768	0.862497	ko00561	ENSGALG00000019284(-);ENSGALG00000016959(DGKH)	K00011+K00901
Metabolism	Metabolism of cofactors and vitamins	Nicotinate and nicotinamide metabolism	1	29	0.668139	0.862497	ko00760	ENSGALG00000038175(NAPRT)	K00763
Cellular Processes	Cell growth and death	p53 signaling pathway	2	62	0.678414	0.862497	ko04115	ENSGALG00000010347(CCNG2);ENSGALG00000003329(GORAB)	K10146+K19748
Metabolism	Carbohydrate metabolism	Propanoate metabolism	1	30	0.680564	0.862497	ko00640	ENSGALG00000015961(SUCLG1)	K01899
Genetic Information Processing	Folding, sorting and degradation	SNARE interactions in vesicular transport	1	30	0.680564	0.862497	ko04130	ENSGALG00000040128(SNAP29)	K08509
Metabolism	Lipid metabolism	Fatty acid degradation	1	31	0.692527	0.869053	ko00071	ENSGALG00000005860(ACAA1)	K07513
Genetic Information Processing	Folding, sorting and degradation	Ubiquitin mediated proteolysis	4	127	0.703099	0.87178	ko04120	ENSGALG00000008648(UBE2A);ENSGALG00000032664(UBE2B);ENSGALG00000028009(-);ENSGALG00000014290(UBE2K)	K10573+K10574+K03871+K04649
Genetic Information Processing	Folding, sorting and degradation	RNA degradation	2	66	0.711469	0.87178	ko03018	ENSGALG00000011276(BTG1);ENSGALG00000002301(CNOT1)	K14443+K12604
Metabolism	Carbohydrate metabolism	Galactose metabolism	1	33	0.715132	0.87178	ko00052	ENSGALG00000019284(-)	K00011
Metabolism	Amino acid metabolism	Alanine, aspartate and glutamate metabolism	1	34	0.725807	0.876446	ko00250	ENSGALG00000039705(GFPT2)	K00820
Metabolism	Amino acid metabolism	Glycine, serine and threonine metabolism	1	36	0.745978	0.879231	ko00260	ENSGALG00000007606(PGAM1)	K01834
Environmental Information Processing	Membrane transport	ABC transporters	1	36	0.745978	0.879231	ko02010	ENSGALG00000047352(-)	K05674
Genetic Information Processing	Transcription	Spliceosome	3	105	0.756763	0.879231	ko03040	ENSGALG00000033120(SRSF7);ENSGALG00000005487(CCDC12);ENSGALG00000008429(CRNKL1)	K12896+K12871+K12869
Environmental Information Processing	Signal transduction	Calcium signaling pathway	5	168	0.757394	0.879231	ko04020	ENSGALG00000014182(ADORA2B);ENSGALG00000004240(ORAI1);ENSGALG00000004128(CYSLTR1);ENSGALG00000030550(ATP2B1);ENSGALG00000014071(ITPR2)	K04267+K16056+K04322+K05850+K04959
Environmental Information Processing	Signaling molecules and interaction	Cell adhesion molecules (CAMs)	3	106	0.762458	0.879231	ko04514	ENSGALG00000043016(-);ENSGALG00000002192(PTPRC);ENSGALG00000006415(CD40LG)	K06456+K06478+K03161
Organismal Systems	Immune system	Intestinal immune network for IgA production	1	40	0.781999	0.890169	ko04672	ENSGALG00000006415(CD40LG)	K03161
Cellular Processes	Transport and catabolism	Peroxisome	2	78	0.794004	0.890169	ko04146	ENSGALG00000005860(ACAA1);ENSGALG00000014708(GSTK1)	K07513+K13299
Cellular Processes	Cellular community - eukaryotes	Focal adhesion	5	179	0.804378	0.890169	ko04510	ENSGALG00000039099(MAPK9);ENSGALG00000016451(ROCK2);ENSGALG00000028749(ACTG1);ENSGALG00000002656(CRK);ENSGALG00000002548(TLN1)	K04440+K17388+K05692+K04438+K06271
Environmental Information Processing	Signal transduction	ErbB signaling pathway	2	80	0.805546	0.890169	ko04012	ENSGALG00000039099(MAPK9);ENSGALG00000002656(CRK)	K04440+K04438
Metabolism	Lipid metabolism	Arachidonic acid metabolism	1	44	0.812938	0.890169	ko00590	ENSGALG00000028204(GPX1)	K00432
Genetic Information Processing	Translation	Ribosome	3	116	0.81367	0.890169	ko03010	ENSGALG00000042941(MRPL9);ENSGALG00000036004(MRPL34);ENSGALG00000022950(MRPL35)	K02939+K02914+K02916
Cellular Processes	Cell motility	Regulation of actin cytoskeleton	5	186	0.830368	0.894272	ko04810	ENSGALG00000016451(ROCK2);ENSGALG00000013742(EZR);ENSGALG00000028749(ACTG1);ENSGALG00000002656(CRK);ENSGALG00000011592(MRAS)	K17388+K08007+K05692+K04438+K07831
Organismal Systems	Endocrine system	Insulin signaling pathway	3	120	0.831393	0.894272	ko04910	ENSGALG00000039099(MAPK9);ENSGALG00000006219(PRKAG2);ENSGALG00000002656(CRK)	K04440+K07200+K04438
Cellular Processes	Transport and catabolism	Phagosome	3	122	0.839704	0.895684	ko04145	ENSGALG00000000775(CTSS);ENSGALG00000028749(ACTG1);ENSGALG00000007001(TLR4)	K01368+K05692+K10160
Cellular Processes	Cell growth and death	Oocyte meiosis	2	96	0.878988	0.926841	ko04114	ENSGALG00000014071(ITPR2);MSTRG.11343(--)	K04959+K03456
Metabolism	Nucleotide metabolism	Pyrimidine metabolism	2	99	0.88954	0.926841	ko00240	ENSGALG00000006841(POLR2L);ENSGALG00000007008(POLR3E)	K03007+K14721
Environmental Information Processing	Signal transduction	VEGF signaling pathway	1	58	0.890636	0.926841	ko04370	ENSGALG00000040023(MAPK11)	K04441
Organismal Systems	Endocrine system	PPAR signaling pathway	1	62	0.906214	0.935446	ko03320	ENSGALG00000005860(ACAA1)	K07513
Environmental Information Processing	Signaling molecules and interaction	ECM-receptor interaction	1	74	0.940901	0.963482	ko04512	ENSGALG00000039080(CD44)	K06256
Cellular Processes	Cellular community - eukaryotes	Gap junction	1	81	0.954882	0.970039	ko04540	ENSGALG00000014071(ITPR2)	K04959
Metabolism	Lipid metabolism	Glycerophospholipid metabolism	1	89	0.966876	0.974489	ko00564	ENSGALG00000016959(DGKH)	K00901
Environmental Information Processing	Signaling molecules and interaction	Neuroactive ligand-receptor interaction	4	268	0.99182	0.99182	ko04080	ENSGALG00000014182(ADORA2B);ENSGALG00000004128(CYSLTR1);ENSGALG00000005476(PTH1R);ENSGALG00000016687(P2RY8)	K04267+K04322+K04585+K08386
