# Supplementary material for: The Transcriptional Differences of Avian CD4+CD8+ Double-Positive T Cells and CD8+ T Cells From Peripheral Blood of ALV-J Infected Chickens Revealed by Smart-Seq2
Source: Front Cell Infect Microbiol. 2021 Nov 10;11:747094. doi: 10.3389/fcimb.2021.747094 (PMC8631335; doi:10.3389/fcimb.2021.747094)
Supplement: Supplementary File 5 — Pathways for profile 3 gene enrichment and DEGs expression analysis enriched in the “Cytokine–cytokine receptor interaction” pathway. [file Table_5.xlsx]

## Sheet: profile3.pa
KEGG_A_class	KEGG_B_class	Pathway	profile3 (64)	All (4703)	Pvalue	Qvalue	Pathway ID	Genes	K_IDs
Environmental Information Processing	Signaling molecules and interaction	Cytokine-cytokine receptor interaction	9	215	0.00226468	0.167586	ko04060	ENSGALG00000011418(CCR6);ENSGALG00000030526(-);ENSGALG00000003003(CCL20);ENSGALG00000008459(BMPR2);ENSGALG00000007253(IL1RAP);ENSGALG00000016678(IL17A);ENSGALG00000026163(TNFSF11);ENSGALG00000012472(IL2RB);MSTRG.16373(--)	K04181+K05172+K14625+K04671+K04723+K05494+K05473+K05069+K05172
Environmental Information Processing	Signal transduction	Jak-STAT signaling pathway	2	16	0.0193502	0.479471	ko04630	MSTRG.18085(--);MSTRG.24516(--)	K18026+K18026
Organismal Systems	Endocrine system	GnRH signaling pathway	4	82	0.0247259	0.479471	ko04912	ENSGALG00000003238(GNA11);ENSGALG00000040023(MAPK11);ENSGALG00000039099(MAPK9);ENSGALG00000037943(PRKCB)	K04635+K04441+K04440+K19662
Human Diseases	Infectious diseases	Influenza A	5	133	0.033776	0.479471	ko05164	ENSGALG00000040023(MAPK11);ENSGALG00000039099(MAPK9);ENSGALG00000016400(RSAD2);ENSGALG00000003584(KPNA2);ENSGALG00000016142(MX1)	K04441+K04440+K15045+K15043+K14754
Organismal Systems	Immune system	RIG-I-like receptor signaling pathway	3	53	0.0347582	0.479471	ko04622	ENSGALG00000040023(MAPK11);ENSGALG00000039099(MAPK9);ENSGALG00000023821(DHX58)	K04441+K04440+K12649
Environmental Information Processing	Signal transduction	VEGF signaling pathway	3	58	0.0436569	0.479471	ko04370	ENSGALG00000040023(MAPK11);ENSGALG00000002283(MAPKAPK3);ENSGALG00000037943(PRKCB)	K04441+K04444+K19662
Metabolism	Lipid metabolism	Fatty acid elongation	2	28	0.0549352	0.479471	ko00062	ENSGALG00000054319(ELOVL6);ENSGALG00000015876(ELOVL4)	K10203+K10249
Human Diseases	Infectious diseases	Salmonella infection	3	66	0.0600202	0.479471	ko05132	ENSGALG00000040023(MAPK11);ENSGALG00000039099(MAPK9);ENSGALG00000054686(PFN1)	K04441+K04440+K05759
Cellular Processes	Cell growth and death	Ferroptosis	2	33	0.0735102	0.479471	ko04216	ENSGALG00000003281(GSS);ENSGALG00000043618(SLC40A1)	K21456+K14685
Organismal Systems	Endocrine system	Progesterone-mediated oocyte maturation	3	78	0.0891289	0.479471	ko04914	ENSGALG00000040023(MAPK11);ENSGALG00000039099(MAPK9);ENSGALG00000040651(IGF1R)	K04441+K04440+K05087
Environmental Information Processing	Signal transduction	FoxO signaling pathway	4	126	0.0913815	0.479471	ko04068	ENSGALG00000040023(MAPK11);ENSGALG00000039099(MAPK9);ENSGALG00000040651(IGF1R);ENSGALG00000028318(CDKN1A)	K04441+K04440+K05087+K06625
Genetic Information Processing	Folding, sorting and degradation	Ubiquitin mediated proteolysis	4	127	0.0934291	0.479471	ko04120	ENSGALG00000041795(WWP1);ENSGALG00000006750(-);ENSGALG00000034020(RHOBTB2);ENSGALG00000033593(UBE2E2)	K05633+K10571+K07868+K20217
Genetic Information Processing	Replication and repair	Homologous recombination	2	38	0.0937829	0.479471	ko03440	ENSGALG00000005028(TOP3A);ENSGALG00000017073(BRCA2)	K03165+K08775
Environmental Information Processing	Signal transduction	ErbB signaling pathway	3	80	0.0944704	0.479471	ko04012	ENSGALG00000039099(MAPK9);ENSGALG00000028318(CDKN1A);ENSGALG00000037943(PRKCB)	K04440+K06625+K19662
Cellular Processes	Cellular community - eukaryotes	Gap junction	3	81	0.0971901	0.479471	ko04540	ENSGALG00000003238(GNA11);ENSGALG00000052192(TUBA1B);ENSGALG00000037943(PRKCB)	K04635+K07374+K19662
Human Diseases	Endocrine and metabolic diseases	AGE-RAGE signaling pathway in diabetic complications	3	85	0.108385	0.501279	ko04933	ENSGALG00000040023(MAPK11);ENSGALG00000039099(MAPK9);ENSGALG00000037943(PRKCB)	K04441+K04440+K19662
Environmental Information Processing	Signal transduction	MAPK signaling pathway	6	250	0.122701	0.5304	ko04010	ENSGALG00000040023(MAPK11);ENSGALG00000039099(MAPK9);ENSGALG00000040651(IGF1R);ENSGALG00000007253(IL1RAP);ENSGALG00000002283(MAPKAPK3);ENSGALG00000037943(PRKCB)	K04441+K04440+K05087+K04723+K04444+K19662
Metabolism	Glycan biosynthesis and metabolism	N-Glycan biosynthesis	2	46	0.129016	0.5304	ko00510	ENSGALG00000039791(DOLPP1);ENSGALG00000040272(ALG10)	K07252+K03850
Genetic Information Processing	Replication and repair	Fanconi anemia pathway	2	49	0.142932	0.534844	ko03460	ENSGALG00000005028(TOP3A);ENSGALG00000017073(BRCA2)	K03165+K08775
Metabolism	Lipid metabolism	Primary bile acid biosynthesis	1	12	0.15178	0.534844	ko00120	ENSGALG00000016710(CYP39A1)	K07439
Metabolism	Glycan biosynthesis and metabolism	Glycosphingolipid biosynthesis - globo and isoglobo series	1	12	0.15178	0.534844	ko00603	ENSGALG00000054759(B3GALNT1)	K00719
Metabolism	Metabolism of cofactors and vitamins	Pantothenate and CoA biosynthesis	1	14	0.174769	0.58786	ko00770	ENSGALG00000006431(PANK1)	K09680
Cellular Processes	Transport and catabolism	Lysosome	3	110	0.187945	0.604694	ko04142	ENSGALG00000044661(-);ENSGALG00000005171(AP1S3);ENSGALG00000016479(LAPTM4A)	K01319+K12395+K12387
Cellular Processes	Transport and catabolism	Autophagy - animal	3	117	0.212493	0.655187	ko04140	ENSGALG00000039099(MAPK9);ENSGALG00000040651(IGF1R);ENSGALG00000026971(-)	K04440+K05087+K16186
Cellular Processes	Cellular community - eukaryotes	Focal adhesion	4	179	0.225564	0.667668	ko04510	ENSGALG00000011200(THBS2);ENSGALG00000039099(MAPK9);ENSGALG00000040651(IGF1R);ENSGALG00000037943(PRKCB)	K04659+K04440+K05087+K19662
Metabolism	Amino acid metabolism	Histidine metabolism	1	20	0.24012	0.677959	ko00340	ENSGALG00000023436(HDC)	K01590
Metabolism	Glycan biosynthesis and metabolism	Glycosphingolipid biosynthesis - lacto and neolacto series	1	21	0.250505	0.677959	ko00601	ENSGALG00000054759(B3GALNT1)	K00719
Environmental Information Processing	Signal transduction	mTOR signaling pathway	3	131	0.263442	0.677959	ko04150	ENSGALG00000040651(IGF1R);ENSGALG00000026971(-);ENSGALG00000037943(PRKCB)	K05087+K16186+K19662
Environmental Information Processing	Signaling molecules and interaction	ECM-receptor interaction	2	74	0.266807	0.677959	ko04512	ENSGALG00000011200(THBS2);ENSGALG00000021529(-)	K04659+K06262
Environmental Information Processing	Signal transduction	TGF-beta signaling pathway	2	78	0.287124	0.677959	ko04350	ENSGALG00000025898(SMAD6);ENSGALG00000008459(BMPR2)	K04677+K04671
Metabolism	Metabolism of cofactors and vitamins	Folate biosynthesis	1	26	0.30037	0.677959	ko00790	ENSGALG00000012200(GCH1)	K01495
Metabolism	Lipid metabolism	Biosynthesis of unsaturated fatty acids	1	26	0.30037	0.677959	ko01040	ENSGALG00000054319(ELOVL6)	K10203
Organismal Systems	Immune system	Toll-like receptor signaling pathway	2	81	0.302333	0.677959	ko04620	ENSGALG00000040023(MAPK11);ENSGALG00000039099(MAPK9)	K04441+K04440
Cellular Processes	Cellular community - eukaryotes	Tight junction	3	144	0.312058	0.679186	ko04530	ENSGALG00000039099(MAPK9);ENSGALG00000052192(TUBA1B);ENSGALG00000001214(PARD6A)	K04440+K07374+K06093
Metabolism	Metabolism of cofactors and vitamins	Nicotinate and nicotinamide metabolism	1	29	0.328705	0.694977	ko00760	ENSGALG00000008179(NT5C2)	K01081
Cellular Processes	Transport and catabolism	Endocytosis	4	222	0.357512	0.704366	ko04144	ENSGALG00000041795(WWP1);ENSGALG00000040651(IGF1R);ENSGALG00000001214(PARD6A);ENSGALG00000012472(IL2RB)	K05633+K05087+K06093+K05069
Metabolism	Nucleotide metabolism	Purine metabolism	3	159	0.368524	0.704366	ko00230	ENSGALG00000007305(NME1);ENSGALG00000008179(NT5C2);ENSGALG00000015141(GDA)	K00940+K01081+K01487
Metabolism	Amino acid metabolism	Alanine, aspartate and glutamate metabolism	1	34	0.373442	0.704366	ko00250	ENSGALG00000039705(GFPT2)	K00820
Environmental Information Processing	Membrane transport	ABC transporters	1	36	0.390503	0.704366	ko02010	ENSGALG00000015433(ABCA1)	K05641
Metabolism	Nucleotide metabolism	Pyrimidine metabolism	2	99	0.391894	0.704366	ko00240	ENSGALG00000007305(NME1);ENSGALG00000008179(NT5C2)	K00940+K01081
Organismal Systems	Circulatory system	Vascular smooth muscle contraction	2	100	0.396741	0.704366	ko04270	ENSGALG00000003238(GNA11);ENSGALG00000037943(PRKCB)	K04635+K19662
Metabolism	Amino acid metabolism	Cysteine and methionine metabolism	1	39	0.415241	0.704366	ko00270	ENSGALG00000003281(GSS)	K21456
Metabolism	Metabolism of other amino acids	Glutathione metabolism	1	43	0.446693	0.704366	ko00480	ENSGALG00000003281(GSS)	K21456
Metabolism	Global and overview maps	Fatty acid metabolism	1	43	0.446693	0.704366	ko01212	ENSGALG00000054319(ELOVL6)	K10203
Metabolism	Carbohydrate metabolism	Amino sugar and nucleotide sugar metabolism	1	45	0.461788	0.704366	ko00520	ENSGALG00000039705(GFPT2)	K00820
Metabolism	Lipid metabolism	Sphingolipid metabolism	1	46	0.469183	0.704366	ko00600	ENSGALG00000003751(-)	K12349
Organismal Systems	Circulatory system	Adrenergic signaling in cardiomyocytes	2	118	0.480717	0.704366	ko04261	ENSGALG00000040023(MAPK11);ENSGALG00000025842(BRT-1)	K04441+K09290
Environmental Information Processing	Signal transduction	Wnt signaling pathway	2	119	0.485179	0.704366	ko04310	ENSGALG00000039099(MAPK9);ENSGALG00000037943(PRKCB)	K04440+K19662
Organismal Systems	Endocrine system	Insulin signaling pathway	2	120	0.489619	0.704366	ko04910	ENSGALG00000039099(MAPK9);ENSGALG00000010010(RHOQ)	K04440+K07194
Cellular Processes	Cell growth and death	Apoptosis	2	121	0.494036	0.704366	ko04210	ENSGALG00000039099(MAPK9);ENSGALG00000052192(TUBA1B)	K04440+K07374
Cellular Processes	Transport and catabolism	Phagosome	2	122	0.498429	0.704366	ko04145	ENSGALG00000011200(THBS2);ENSGALG00000052192(TUBA1B)	K04659+K07374
Organismal Systems	Immune system	NOD-like receptor signaling pathway	2	122	0.498429	0.704366	ko04621	ENSGALG00000040023(MAPK11);ENSGALG00000039099(MAPK9)	K04441+K04440
Environmental Information Processing	Signal transduction	Notch signaling pathway	1	51	0.504683	0.704366	ko04330	ENSGALG00000001136(-)	K06055
Cellular Processes	Transport and catabolism	Mitophagy - animal	1	55	0.531392	0.704366	ko04137	ENSGALG00000039099(MAPK9)	K04440
Metabolism	Xenobiotics biodegradation and metabolism	Drug metabolism - other enzymes	1	56	0.537844	0.704366	ko00983	ENSGALG00000007305(NME1)	K00940
Organismal Systems	Circulatory system	Cardiac muscle contraction	1	56	0.537844	0.704366	ko04260	ENSGALG00000025842(BRT-1)	K09290
Cellular Processes	Cell growth and death	Cellular senescence	2	140	0.573323	0.704366	ko04218	ENSGALG00000040023(MAPK11);ENSGALG00000028318(CDKN1A)	K04441+K06625
Human Diseases	Infectious diseases	Herpes simplex infection	2	140	0.573323	0.704366	ko05168	ENSGALG00000039099(MAPK9);ENSGALG00000050314(SRSF4)	K04440+K12893
Organismal Systems	Endocrine system	PPAR signaling pathway	1	62	0.574762	0.704366	ko03320	ENSGALG00000040553(SLC27A1)	K08745
Cellular Processes	Cell growth and death	p53 signaling pathway	1	62	0.574762	0.704366	ko04115	ENSGALG00000028318(CDKN1A)	K06625
Organismal Systems	Endocrine system	Adipocytokine signaling pathway	1	63	0.580626	0.704366	ko04920	ENSGALG00000039099(MAPK9)	K04440
Cellular Processes	Cellular community - eukaryotes	Adherens junction	1	67	0.603297	0.720064	ko04520	ENSGALG00000040651(IGF1R)	K05087
Environmental Information Processing	Signal transduction	Calcium signaling pathway	2	168	0.673401	0.790979	ko04020	ENSGALG00000003238(GNA11);ENSGALG00000037943(PRKCB)	K04635+K19662
Organismal Systems	Endocrine system	Melanogenesis	1	90	0.712077	0.800114	ko04916	ENSGALG00000037943(PRKCB)	K19662
Environmental Information Processing	Signaling molecules and interaction	Neuroactive ligand-receptor interaction	3	268	0.715782	0.800114	ko04080	ENSGALG00000044661(-);ENSGALG00000014984(F2RL1);ENSGALG00000032992(NR3C1)	K01319+K04234+K05771
Cellular Processes	Cell motility	Regulation of actin cytoskeleton	2	186	0.727322	0.800114	ko04810	ENSGALG00000001446(GSN);ENSGALG00000054686(PFN1)	K05768+K05759
Environmental Information Processing	Signal transduction	Phosphatidylinositol signaling system	1	95	0.731511	0.800114	ko04070	ENSGALG00000037943(PRKCB)	K19662
Cellular Processes	Cell growth and death	Oocyte meiosis	1	96	0.73524	0.800114	ko04114	ENSGALG00000040651(IGF1R)	K05087
Genetic Information Processing	Transcription	Spliceosome	1	105	0.766587	0.813827	ko03040	ENSGALG00000050314(SRSF4)	K12893
Environmental Information Processing	Signaling molecules and interaction	Cell adhesion molecules (CAMs)	1	106	0.769836	0.813827	ko04514	ENSGALG00000009523(CNTN1)	K06759
Cellular Processes	Cell growth and death	Cell cycle	1	111	0.785424	0.818612	ko04110	ENSGALG00000028318(CDKN1A)	K06625
Metabolism	Global and overview maps	Metabolic pathways	13	1134	0.804064	0.826399	ko01100	ENSGALG00000007305(NME1);ENSGALG00000039705(GFPT2);ENSGALG00000008179(NT5C2);ENSGALG00000012200(GCH1);ENSGALG00000054319(ELOVL6);ENSGALG00000015141(GDA);ENSGALG00000003281(GSS);ENSGALG00000003751(-);ENSGALG00000054759(B3GALNT1);ENSGALG00000015876(ELOVL4);ENSGALG00000040272(ALG10);ENSGALG00000006431(PANK1);ENSGALG00000023436(HDC)	K00940+K00820+K01081+K01495+K10203+K01487+K21456+K12349+K00719+K10249+K03850+K09680+K01590
Cellular Processes	Cell growth and death	Necroptosis	1	127	0.828647	0.839998	ko04217	ENSGALG00000039099(MAPK9)	K04440
Genetic Information Processing	Folding, sorting and degradation	Protein processing in endoplasmic reticulum	1	148	0.872605	0.872605	ko04141	ENSGALG00000039099(MAPK9)	K04440

## Sheet:  picked up genes
id	CD8high_1	CD8high_2	CD8high_3	CD8high_4	CD8highAA_1	CD8highAA_2	CD8highAA_3	CD8highAA_4	CD8highAB_1	CD8highAB_2	CD8highAB_3	CD8highAB_4	Symbol	Description	KEGG_A_class	KEGG_B_class	Pathway	K_ID	GO Component	GO Function	GO Process
ENSGALG00000003003	2510.32	918.17	856.29	550.84	4404.21	3414.9	4438.16	4364.89	292.3	48.6	17.7	0.21	CCL20	C-C motif chemokine ligand 20 [Source:NCBI gene;Acc:395082]	Environmental Information Processing	Signaling molecules and interaction	ko04060//Cytokine-cytokine receptor interaction	K14625	GO:0005576//extracellular region;GO:0005615//extracellular space	GO:0005125//cytokine activity;GO:0008009//chemokine activity;GO:0031731//CCR6 chemokine receptor binding;GO:0048020//CCR chemokine receptor binding	GO:0002548//monocyte chemotaxis;GO:0006935//chemotaxis;GO:0006954//inflammatory response;GO:0006955//immune response;GO:0007186//G-protein coupled receptor signaling pathway;GO:0010469//regulation of receptor activity;GO:0030593//neutrophil chemotaxis;GO:0035584//calcium-mediated signaling using intracellular calcium source;GO:0043547//positive regulation of GTPase activity;GO:0048247//lymphocyte…
ENSGALG00000007253	27.94	5	0	3.72	5	23.65	32.89	0.06	0	0	0.04	0	IL1RAP	interleukin 1 receptor accessory protein [Source:NCBI gene;Acc:424908]	Environmental Information Processing;Environmental Information Processing	Signal transduction;Signaling molecules and interaction	ko04010//MAPK signaling pathway;ko04060//Cytokine-cytokine receptor interaction	K04723;K04723	GO:0016020//membrane;GO:0016021//integral component of membrane	GO:0002114//interleukin-33 receptor activity;GO:0004908//interleukin-1 receptor activity;GO:0005515//protein binding	GO:0007165//signal transduction;GO:0019221//cytokine-mediated signaling pathway;GO:0032736//positive regulation of interleukin-13 production;GO:0032754//positive regulation of interleukin-5 production;GO:0038172//interleukin-33-mediated signaling pathway;GO:0042094//interleukin-2 biosynthetic process;GO:0051092//positive regulation of NF-kappaB transcription factor activity;GO:0051965//positive r…
ENSGALG00000008459	7.06	0.05	5.34	0	1.9	7.76	4.76	13.22	0	0.04	0.2	0.05	BMPR2	bone morphogenetic protein receptor type 2 [Source:NCBI gene;Acc:374147]	Environmental Information Processing;Environmental Information Processing	Signaling molecules and interaction;Signal transduction	ko04060//Cytokine-cytokine receptor interaction;ko04350//TGF-beta signaling pathway	K04671;K04671	GO:0005654//nucleoplasm;GO:0005886//plasma membrane;GO:0005887//integral component of plasma membrane;GO:0005901//caveola;GO:0005913//cell-cell adherens junction;GO:0009986//cell surface;GO:0014069//postsynaptic density;GO:0016020//membrane;GO:0016021//integral component of membrane;GO:0043235//receptor complex	GO:0000166//nucleotide binding;GO:0004672//protein kinase activity;GO:0004674//protein serine/threonine kinase activity;GO:0004675//transmembrane receptor protein serine/threonine kinase activity;GO:0005024//transforming growth factor beta-activated receptor activity;GO:0005026//transforming growth factor beta receptor activity, type II;GO:0005524//ATP binding;GO:0016301//kinase activity;GO:00167…	GO:0001707//mesoderm formation;GO:0001935//endothelial cell proliferation;GO:0001938//positive regulation of endothelial cell proliferation;GO:0001946//lymphangiogenesis;GO:0001974//blood vessel remodeling;GO:0002063//chondrocyte development;GO:0003085//negative regulation of systemic arterial blood pressure;GO:0003148//outflow tract septum morphogenesis;GO:0003151//outflow tract morphogenesis;GO…
ENSGALG00000011418	391.8	281.06	484.18	351.36	1490.69	946.34	943.24	973.48	43.73	23.22	0.15	26.76	CCR6	C-C motif chemokine receptor 6 [Source:NCBI gene;Acc:769278]	Environmental Information Processing	Signaling molecules and interaction	ko04060//Cytokine-cytokine receptor interaction	K04181	GO:0009897//external side of plasma membrane;GO:0009986//cell surface;GO:0016020//membrane;GO:0016021//integral component of membrane;GO:0036126//sperm flagellum;GO:0097225//sperm midpiece;GO:0097228//sperm principal piece;GO:0097524//sperm plasma membrane	GO:0004930//G-protein coupled receptor activity;GO:0004950//chemokine receptor activity;GO:0016493//C-C chemokine receptor activity;GO:0019956//chemokine binding;GO:0019957//C-C chemokine binding	GO:0002523//leukocyte migration involved in inflammatory response;GO:0006935//chemotaxis;GO:0006955//immune response;GO:0007165//signal transduction;GO:0007186//G-protein coupled receptor signaling pathway;GO:0007204//positive regulation of cytosolic calcium ion concentration;GO:0019722//calcium-mediated signaling;GO:0048290//isotype switching to IgA isotypes;GO:0060326//cell chemotaxis;GO:006047…
ENSGALG00000012472	241.81	202.84	331.12	193.63	565.39	488.45	429.6	441.02	171.06	82.73	80.53	26.57	IL2RB	interleukin 2 receptor subunit beta [Source:NCBI gene;Acc:100859707]	Cellular Processes;Environmental Information Processing	Transport and catabolism;Signaling molecules and interaction	ko04144//Endocytosis;ko04060//Cytokine-cytokine receptor interaction	K05069;K05069	GO:0016020//membrane;GO:0016021//integral component of membrane	GO:0004896//cytokine receptor activity;GO:0005515//protein binding	GO:0038110//interleukin-2-mediated signaling pathway
ENSGALG00000016678	0	0	8.22	0	41.62	18.48	26.11	16.83	0	0.12	0	0	IL17A	interleukin 17A [Source:NCBI gene;Acc:395111]	Environmental Information Processing	Signaling molecules and interaction	ko04060//Cytokine-cytokine receptor interaction	K05494	GO:0005576//extracellular region	GO:0005125//cytokine activity	GO:0006954//inflammatory response;GO:0010469//regulation of receptor activity
ENSGALG00000026163	34.73	8.31	19.03	25.45	80.99	111.6	101.03	80.23	13.22	0.26	0	3.78	TNFSF11	TNF superfamily member 11 [Source:NCBI gene;Acc:428067]	Environmental Information Processing	Signaling molecules and interaction	ko04060//Cytokine-cytokine receptor interaction	K05473	GO:0016020//membrane	GO:0005125//cytokine activity;GO:0005164//tumor necrosis factor receptor binding;GO:0005515//protein binding;GO:0032813//tumor necrosis factor receptor superfamily binding	GO:0001503//ossification;GO:0002158//osteoclast proliferation;GO:0002548//monocyte chemotaxis;GO:0006955//immune response;GO:0007257//activation of JUN kinase activity;GO:0009887//organ morphogenesis;GO:0010469//regulation of receptor activity;GO:0010628//positive regulation of gene expression;GO:0019221//cytokine-mediated signaling pathway;GO:0019722//calcium-mediated signaling;GO:0030316//osteo…
ENSGALG00000030526	18.87	0.03	15.47	15.37	27.33	23.51	15.64	25.98	0	0	0	0	-	interleukin 1 receptor-like 2 [Source:NCBI gene;Acc:418716]	Environmental Information Processing	Signaling molecules and interaction	ko04060//Cytokine-cytokine receptor interaction	K05172	GO:0016020//membrane;GO:0016021//integral component of membrane	GO:0004908//interleukin-1 receptor activity;GO:0004909//interleukin-1, Type I, activating receptor activity;GO:0005515//protein binding	GO:0007165//signal transduction;GO:0019221//cytokine-mediated signaling pathway;GO:0070498//interleukin-1-mediated signaling pathway
