# Supplementary material for: The Transcriptional Differences of Avian CD4+CD8+ Double-Positive T Cells and CD8+ T Cells From Peripheral Blood of ALV-J Infected Chickens Revealed by Smart-Seq2
Source: Front Cell Infect Microbiol. 2021 Nov 10;11:747094. doi: 10.3389/fcimb.2021.747094 (PMC8631335; doi:10.3389/fcimb.2021.747094)
Supplement: Supplementary File 6 — Pathways for profile 0 or profile 7 gene enrichment, and picked up immune genes expression analysis. [file Table_6.xlsx]

## Sheet: profile0.path
KEGG_A_class	KEGG_B_class	Pathway	profile0 (41)	All (4703)	Pvalue	Qvalue	Pathway ID	Genes	K_IDs
Cellular Processes	Cellular community - eukaryotes	Tight junction	5	144	0.00774222	0.183075	ko04530	ENSGALG00000028530(PRKACB);ENSGALG00000007565(PPP2R2B);ENSGALG00000016022(RUNX1);ENSGALG00000014922(ROCK1);ENSGALG00000007555(CCND1)	K04345+K04354+K08367+K04514+K04503
Organismal Systems	Endocrine system	Renin-angiotensin system	1	1	0.00871784	0.183075	ko04614	MSTRG.4449(--)	K09708
Organismal Systems	Digestive system	Protein digestion and absorption	1	1	0.00871784	0.183075	ko04974	MSTRG.4449(--)	K09708
Metabolism	Glycan biosynthesis and metabolism	Glycosaminoglycan biosynthesis - heparan sulfate / heparin	2	21	0.0140238	0.220875	ko00534	ENSGALG00000039013(EXT1);ENSGALG00000016630(EXTL3)	K02366+K02370
Environmental Information Processing	Signal transduction	FoxO signaling pathway	4	126	0.0231504	0.291695	ko04068	ENSGALG00000013371(S1PR4);ENSGALG00000015297(FOXO3);ENSGALG00000007555(CCND1);ENSGALG00000017034(FOXO1)	K04293+K09408+K04503+K07201
Environmental Information Processing	Signal transduction	TGF-beta signaling pathway	3	78	0.0297913	0.297174	ko04350	ENSGALG00000029545(Smad7b);ENSGALG00000037160(-);ENSGALG00000014922(ROCK1)	K19631+K19631+K04514
Cellular Processes	Cell growth and death	Ferroptosis	2	33	0.0330193	0.297174	ko04216	ENSGALG00000012847(-);ENSGALG00000030773(CP)	K13869+K13624
Organismal Systems	Endocrine system	Melanogenesis	3	90	0.0428353	0.337328	ko04916	ENSGALG00000028530(PRKACB);ENSGALG00000015177(GNAQ);ENSGALG00000031960(LEF1)	K04345+K04634+K04492
Environmental Information Processing	Signal transduction	Hedgehog signaling pathway	2	42	0.0512724	0.35006	ko04340	ENSGALG00000028530(PRKACB);ENSGALG00000007555(CCND1)	K04345+K04503
Organismal Systems	Circulatory system	Vascular smooth muscle contraction	3	100	0.0555651	0.35006	ko04270	ENSGALG00000028530(PRKACB);ENSGALG00000015177(GNAQ);ENSGALG00000014922(ROCK1)	K04345+K04634+K04514
Cellular Processes	Cellular community - eukaryotes	Focal adhesion	4	179	0.0688777	0.378519	ko04510	ENSGALG00000031741(PTK2);ENSGALG00000014922(ROCK1);ENSGALG00000007555(CCND1);ENSGALG00000007905(LAMB1)	K05725+K04514+K04503+K05636
Environmental Information Processing	Signal transduction	Apelin signaling pathway	3	112	0.0729612	0.378519	ko04371	ENSGALG00000028530(PRKACB);ENSGALG00000015177(GNAQ);ENSGALG00000007555(CCND1)	K04345+K04634+K04503
Organismal Systems	Circulatory system	Adrenergic signaling in cardiomyocytes	3	118	0.0824784	0.378519	ko04261	ENSGALG00000028530(PRKACB);ENSGALG00000007565(PPP2R2B);ENSGALG00000015177(GNAQ)	K04345+K04354+K04634
Environmental Information Processing	Signal transduction	Wnt signaling pathway	3	119	0.0841153	0.378519	ko04310	ENSGALG00000028530(PRKACB);ENSGALG00000031960(LEF1);ENSGALG00000007555(CCND1)	K04345+K04492+K04503
Human Diseases	Infectious diseases	Salmonella infection	2	66	0.112252	0.462625	ko05132	ENSGALG00000014922(ROCK1);ENSGALG00000054686(PFN1)	K04514+K05759
Cellular Processes	Cell growth and death	Cellular senescence	3	140	0.121578	0.462625	ko04218	ENSGALG00000015297(FOXO3);ENSGALG00000007555(CCND1);ENSGALG00000017034(FOXO1)	K09408+K04503+K07201
Metabolism	Glycan biosynthesis and metabolism	Glycosaminoglycan biosynthesis - chondroitin sulfate / dermatan sulfate	1	16	0.130922	0.462625	ko00532	ENSGALG00000014963(-)	K01794
Metabolism	Metabolism of cofactors and vitamins	One carbon pool by folate	1	18	0.146061	0.462625	ko00670	MSTRG.8814(AMT)	K00605
Cellular Processes	Cellular community - eukaryotes	Gap junction	2	81	0.156557	0.462625	ko04540	ENSGALG00000028530(PRKACB);ENSGALG00000015177(GNAQ)	K04345+K04634
Organismal Systems	Endocrine system	GnRH signaling pathway	2	82	0.159625	0.462625	ko04912	ENSGALG00000028530(PRKACB);ENSGALG00000015177(GNAQ)	K04345+K04634
Metabolism	Metabolism of terpenoids and polyketides	Terpenoid backbone biosynthesis	1	20	0.160944	0.462625	ko00900	ENSGALG00000015313(PDSS2)	K12505
Metabolism	Metabolism of cofactors and vitamins	Porphyrin and chlorophyll metabolism	1	21	0.16829	0.462625	ko00860	ENSGALG00000030773(CP)	K13624
Human Diseases	Endocrine and metabolic diseases	AGE-RAGE signaling pathway in diabetic complications	2	85	0.168895	0.462625	ko04933	ENSGALG00000007555(CCND1);ENSGALG00000017034(FOXO1)	K04503+K07201
Cellular Processes	Cell growth and death	Oocyte meiosis	2	96	0.203608	0.505894	ko04114	ENSGALG00000028530(PRKACB);ENSGALG00000006743(YWHAH)	K04345+K16198
Metabolism	Lipid metabolism	Biosynthesis of unsaturated fatty acids	1	26	0.204089	0.505894	ko01040	ENSGALG00000011704(HACD2)	K10703
Metabolism	Lipid metabolism	Fatty acid elongation	1	28	0.217983	0.505894	ko00062	ENSGALG00000011704(HACD2)	K10703
Cellular Processes	Cell motility	Regulation of actin cytoskeleton	3	186	0.219685	0.505894	ko04810	ENSGALG00000031741(PTK2);ENSGALG00000014922(ROCK1);ENSGALG00000054686(PFN1)	K05725+K04514+K05759
Metabolism	Metabolism of cofactors and vitamins	Nicotinate and nicotinamide metabolism	1	29	0.224842	0.505894	ko00760	ENSGALG00000031397(NT5C3A)	K01081
Cellular Processes	Cell growth and death	Cell cycle	2	111	0.252099	0.542352	ko04110	ENSGALG00000006743(YWHAH);ENSGALG00000007555(CCND1)	K16198+K04503
Metabolism	Carbohydrate metabolism	Glyoxylate and dicarboxylate metabolism	1	34	0.258263	0.542352	ko00630	MSTRG.8814(AMT)	K00605
Metabolism	Amino acid metabolism	Glycine, serine and threonine metabolism	1	36	0.271234	0.551217	ko00260	MSTRG.8814(AMT)	K00605
Organismal Systems	Endocrine system	Insulin signaling pathway	2	120	0.281442	0.554089	ko04910	ENSGALG00000028530(PRKACB);ENSGALG00000017034(FOXO1)	K04345+K07201
Organismal Systems	Immune system	Intestinal immune network for IgA production	1	40	0.296515	0.566075	ko04672	ENSGALG00000008669(CD28)	K06470
Metabolism	Global and overview maps	Fatty acid metabolism	1	43	0.314913	0.571011	ko01212	ENSGALG00000011704(HACD2)	K10703
Environmental Information Processing	Signal transduction	mTOR signaling pathway	2	131	0.317228	0.571011	ko04150	ENSGALG00000006791(TTI1);ENSGALG00000020251(FNIP2)	K20403+K20401
Metabolism	Lipid metabolism	Sphingolipid metabolism	1	46	0.332841	0.582472	ko00600	MSTRG.19896(--)	K00720
Environmental Information Processing	Signal transduction	MAPK signaling pathway	3	250	0.373198	0.630969	ko04010	ENSGALG00000011917(PPM1A);ENSGALG00000028530(PRKACB);ENSGALG00000009740(RASGRP1)	K04457+K04345+K04350
Cellular Processes	Transport and catabolism	Mitophagy - animal	1	55	0.383922	0.630969	ko04137	ENSGALG00000015297(FOXO3)	K09408
Environmental Information Processing	Signal transduction	VEGF signaling pathway	1	58	0.400086	0.630969	ko04370	ENSGALG00000031741(PTK2)	K05725
Metabolism	Nucleotide metabolism	Purine metabolism	2	159	0.406209	0.630969	ko00230	ENSGALG00000031397(NT5C3A);ENSGALG00000005057(ADK)	K01081+K00856
Metabolism	Lipid metabolism	Glycerolipid metabolism	1	60	0.410631	0.630969	ko00561	ENSGALG00000014836(LPIN2)	K15728
Cellular Processes	Cell growth and death	p53 signaling pathway	1	62	0.420994	0.631492	ko04115	ENSGALG00000007555(CCND1)	K04503
Environmental Information Processing	Signal transduction	Calcium signaling pathway	2	168	0.43376	0.635509	ko04020	ENSGALG00000028530(PRKACB);ENSGALG00000015177(GNAQ)	K04345+K04634
Cellular Processes	Cellular community - eukaryotes	Adherens junction	1	67	0.446133	0.637497	ko04520	ENSGALG00000031960(LEF1)	K04492
Metabolism	Carbohydrate metabolism	Inositol phosphate metabolism	1	71	0.465474	0.637497	ko00562	ENSGALG00000001964(INPP5E)	K20278
Genetic Information Processing	Translation	mRNA surveillance pathway	1	71	0.465474	0.637497	ko03015	ENSGALG00000007565(PPP2R2B)	K04354
Environmental Information Processing	Signaling molecules and interaction	ECM-receptor interaction	1	74	0.479546	0.638333	ko04512	ENSGALG00000007905(LAMB1)	K05636
Cellular Processes	Transport and catabolism	Peroxisome	1	78	0.497747	0.638333	ko04146	ENSGALG00000013874(PEX7)	K13341
Organismal Systems	Endocrine system	Progesterone-mediated oocyte maturation	1	78	0.497747	0.638333	ko04914	ENSGALG00000028530(PRKACB)	K04345
Environmental Information Processing	Signal transduction	ErbB signaling pathway	1	80	0.506613	0.638333	ko04012	ENSGALG00000031741(PTK2)	K05725
Metabolism	Global and overview maps	Metabolic pathways	10	1134	0.543865	0.659874	ko01100	ENSGALG00000001964(INPP5E);ENSGALG00000039013(EXT1);ENSGALG00000016630(EXTL3);ENSGALG00000014963(-);ENSGALG00000031397(NT5C3A);ENSGALG00000014836(LPIN2);ENSGALG00000005057(ADK);ENSGALG00000011704(HACD2);MSTRG.19896(--);MSTRG.8814(AMT)	K20278+K02366+K02370+K01794+K01081+K15728+K00856+K10703+K00720+K00605
Metabolism	Lipid metabolism	Glycerophospholipid metabolism	1	89	0.544658	0.659874	ko00564	ENSGALG00000014836(LPIN2)	K15728
Environmental Information Processing	Signal transduction	Phosphatidylinositol signaling system	1	95	0.568414	0.675662	ko04070	ENSGALG00000001964(INPP5E)	K20278
Metabolism	Nucleotide metabolism	Pyrimidine metabolism	1	99	0.583576	0.676918	ko00240	ENSGALG00000031397(NT5C3A)	K01081
Metabolism	Global and overview maps	Carbon metabolism	1	101	0.59096	0.676918	ko01200	MSTRG.8814(AMT)	K00605
Environmental Information Processing	Signaling molecules and interaction	Cell adhesion molecules (CAMs)	1	106	0.608867	0.684976	ko04514	ENSGALG00000008669(CD28)	K06470
Cellular Processes	Transport and catabolism	Lysosome	1	110	0.62264	0.688181	ko04142	ENSGALG00000015916(SLC17A5)	K12301
Cellular Processes	Transport and catabolism	Autophagy - animal	1	117	0.645612	0.701268	ko04140	ENSGALG00000028530(PRKACB)	K04345
Organismal Systems	Immune system	NOD-like receptor signaling pathway	1	122	0.66118	0.706005	ko04621	ENSGALG00000043535(RIPK2)	K08846
Genetic Information Processing	Translation	RNA transport	1	130	0.68471	0.718946	ko03013	ENSGALG00000005326(EIF3F)	K03249
Human Diseases	Infectious diseases	Herpes simplex infection	1	140	0.71189	0.735231	ko05168	ENSGALG00000016067(HMGN1)	K11299
Environmental Information Processing	Signaling molecules and interaction	Cytokine-cytokine receptor interaction	1	215	0.854406	0.868187	ko04060	ENSGALG00000030800(IL31RA)	K22630
Environmental Information Processing	Signaling molecules and interaction	Neuroactive ligand-receptor interaction	1	268	0.910739	0.910739	ko04080	ENSGALG00000013371(S1PR4)	K04293

## Sheet: profile 7. path
KEGG_A_class	KEGG_B_class	Pathway	profile7 (78)	All (4703)	Pvalue	Qvalue	Pathway ID	Genes	K_IDs
Environmental Information Processing	Signaling molecules and interaction	Cytokine-cytokine receptor interaction	15	215	1.65e-06	0.000146503	ko04060	ENSGALG00000011418(CCR6);ENSGALG00000016788(IL18RAP);ENSGALG00000003003(CCL20);ENSGALG00000009903(IFNG);ENSGALG00000016852(TNFSF13B);ENSGALG00000038000(CX3CR1);ENSGALG00000032717(CCL4);ENSGALG00000043603(CCL5);ENSGALG00000031325(TGFB1);ENSGALG00000003076(FASLG);ENSGALG00000002329(CCL1);ENSGALG00000053788(TNFSF8);ENSGALG00000006318(IL21R);ENSGALG00000006351(FAS);MSTRG.35210(--)	K04181+K05174+K14625+K04687+K05476+K04192+K12964+K12499+K13375+K04389+K05514+K05471+K05075+K04390+K05172
Organismal Systems	Immune system	Toll-like receptor signaling pathway	7	81	0.000341606	0.0152015	ko04620	ENSGALG00000014786(PIK3R1);ENSGALG00000007687(MAP2K1);ENSGALG00000015474(CD80);ENSGALG00000032717(CCL4);ENSGALG00000043603(CCL5);ENSGALG00000007001(TLR4);ENSGALG00000032701(LY96)	K02649+K04368+K05412+K12964+K12499+K10160+K05400
Human Diseases	Infectious diseases	Influenza A	8	133	0.00146864	0.0435695	ko05164	ENSGALG00000014786(PIK3R1);ENSGALG00000007687(MAP2K1);ENSGALG00000009903(IFNG);ENSGALG00000043603(CCL5);ENSGALG00000003076(FASLG);ENSGALG00000030940(BLB2);ENSGALG00000007001(TLR4);ENSGALG00000006351(FAS)	K02649+K04368+K04687+K12499+K04389+K06752+K10160+K04390
Organismal Systems	Immune system	Intestinal immune network for IgA production	4	40	0.00406916	0.0813608	ko04672	ENSGALG00000016852(TNFSF13B);ENSGALG00000015474(CD80);ENSGALG00000031325(TGFB1);ENSGALG00000030940(BLB2)	K05476+K05412+K13375+K06752
Environmental Information Processing	Signal transduction	FoxO signaling pathway	7	126	0.00457083	0.0813608	ko04068	ENSGALG00000014786(PIK3R1);ENSGALG00000040008(STK11);ENSGALG00000007687(MAP2K1);ENSGALG00000003939(KLF2);ENSGALG00000010476(BNIP3);ENSGALG00000031325(TGFB1);ENSGALG00000003076(FASLG)	K02649+K07298+K04368+K17845+K15464+K13375+K04389
Environmental Information Processing	Signaling molecules and interaction	Cell adhesion molecules (CAMs)	6	106	0.00785637	0.102758	ko04514	ENSGALG00000009523(CNTN1);ENSGALG00000007511(ITGB2);ENSGALG00000015474(CD80);ENSGALG00000030940(BLB2);ENSGALG00000041380(BF2);ENSGALG00000007145(ITGB1)	K06759+K06464+K05412+K06752+K06751+K05719
Human Diseases	Infectious diseases	Herpes simplex infection	7	140	0.00808206	0.102758	ko05168	ENSGALG00000009903(IFNG);ENSGALG00000043603(CCL5);ENSGALG00000003076(FASLG);ENSGALG00000030940(BLB2);ENSGALG00000041380(BF2);ENSGALG00000006351(FAS);ENSGALG00000011171(TBP)	K04687+K12499+K04389+K06752+K06751+K04390+K03120
Human Diseases	Infectious diseases	Salmonella infection	4	66	0.0232286	0.258418	ko05132	ENSGALG00000009903(IFNG);ENSGALG00000032717(CCL4);ENSGALG00000032588(ARPC1B);ENSGALG00000007001(TLR4)	K04687+K12964+K05757+K10160
Cellular Processes	Cell growth and death	Cellular senescence	6	140	0.0277779	0.270478	ko04218	ENSGALG00000014786(PIK3R1);ENSGALG00000023648(PPP3R1);ENSGALG00000007687(MAP2K1);ENSGALG00000031325(TGFB1);ENSGALG00000041380(BF2);ENSGALG00000005646(TSC2)	K02649+K06268+K04368+K13375+K06751+K07207
Cellular Processes	Cell motility	Regulation of actin cytoskeleton	7	186	0.0335118	0.270478	ko04810	ENSGALG00000014786(PIK3R1);ENSGALG00000007511(ITGB2);ENSGALG00000013742(EZR);ENSGALG00000007687(MAP2K1);ENSGALG00000032588(ARPC1B);ENSGALG00000007145(ITGB1);ENSGALG00000019077(-)	K02649+K06464+K08007+K04368+K05757+K05719+K05769
Metabolism	Metabolism of other amino acids	Glutathione metabolism	3	43	0.0336903	0.270478	ko00480	ENSGALG00000028551(-);ENSGALG00000032922(GSTM2);ENSGALG00000003281(GSS)	K00799+K00799+K21456
Environmental Information Processing	Signal transduction	Apelin signaling pathway	5	112	0.0373665	0.270478	ko04371	ENSGALG00000007687(MAP2K1);ENSGALG00000041700(GNAI3);ENSGALG00000003939(KLF2);ENSGALG00000035645(GNAI2);ENSGALG00000006343(ACTA2)	K04368+K04630+K17845+K04630+K12313
Organismal Systems	Endocrine system	Progesterone-mediated oocyte maturation	4	78	0.0396569	0.270478	ko04914	ENSGALG00000014786(PIK3R1);ENSGALG00000007687(MAP2K1);ENSGALG00000041700(GNAI3);ENSGALG00000035645(GNAI2)	K02649+K04368+K04630+K04630
Cellular Processes	Transport and catabolism	Autophagy - animal	5	117	0.0438085	0.270478	ko04140	ENSGALG00000014786(PIK3R1);ENSGALG00000040008(STK11);ENSGALG00000007687(MAP2K1);ENSGALG00000010476(BNIP3);ENSGALG00000005646(TSC2)	K02649+K07298+K04368+K15464+K07207
Cellular Processes	Cell growth and death	Apoptosis	5	121	0.0494174	0.270478	ko04210	ENSGALG00000006511(BCL2A1);ENSGALG00000014786(PIK3R1);ENSGALG00000007687(MAP2K1);ENSGALG00000003076(FASLG);ENSGALG00000006351(FAS)	K02162+K02649+K04368+K04389+K04390
Cellular Processes	Transport and catabolism	Phagosome	5	122	0.0508833	0.270478	ko04145	ENSGALG00000007511(ITGB2);ENSGALG00000030940(BLB2);ENSGALG00000041380(BF2);ENSGALG00000007001(TLR4);ENSGALG00000007145(ITGB1)	K06464+K06752+K06751+K10160+K05719
Human Diseases	Endocrine and metabolic diseases	AGE-RAGE signaling pathway in diabetic complications	4	85	0.0516643	0.270478	ko04933	ENSGALG00000014786(PIK3R1);ENSGALG00000031325(TGFB1);ENSGALG00000005805(PLCD1);ENSGALG00000006707(NOX1)	K02649+K13375+K05857+K08008
Human Diseases	Infectious diseases	Human cytomegalovirus infection	1	4	0.0647285	0.320047	ko05163	MSTRG.7499(--)	K16529
Environmental Information Processing	Signal transduction	VEGF signaling pathway	3	58	0.0707405	0.331363	ko04370	ENSGALG00000014786(PIK3R1);ENSGALG00000023648(PPP3R1);ENSGALG00000007687(MAP2K1)	K02649+K06268+K04368
Organismal Systems	Endocrine system	Parathyroid hormone synthesis, secretion and action	1	5	0.0802534	0.334508	ko04928	MSTRG.7499(--)	K16529
Metabolism	Metabolism of cofactors and vitamins	Nicotinate and nicotinamide metabolism	2	29	0.0826873	0.334508	ko00760	ENSGALG00000025751(NMRK2);ENSGALG00000008098(NAMPT)	K10524+K03462
Metabolism	Xenobiotics biodegradation and metabolism	Drug metabolism - cytochrome P450	2	29	0.0826873	0.334508	ko00982	ENSGALG00000028551(-);ENSGALG00000032922(GSTM2)	K00799+K00799
Cellular Processes	Cellular community - eukaryotes	Tight junction	5	144	0.0895724	0.346606	ko04530	ENSGALG00000040008(STK11);ENSGALG00000013742(EZR);ENSGALG00000003487(RAB8B);ENSGALG00000007145(ITGB1);ENSGALG00000031890(YBX3)	K07298+K08007+K07902+K05719+K06099
Metabolism	Carbohydrate metabolism	Fructose and mannose metabolism	2	32	0.0978982	0.348518	ko00051	ENSGALG00000053854(AKR1E2);ENSGALG00000026077(ALDOC)	K00011+K01623
Metabolism	Xenobiotics biodegradation and metabolism	Metabolism of xenobiotics by cytochrome P450	2	32	0.0978982	0.348518	ko00980	ENSGALG00000028551(-);ENSGALG00000032922(GSTM2)	K00799+K00799
Organismal Systems	Endocrine system	Insulin signaling pathway	4	120	0.137184	0.469592	ko04910	ENSGALG00000014786(PIK3R1);ENSGALG00000007687(MAP2K1);ENSGALG00000004237(PRKAR1A);ENSGALG00000005646(TSC2)	K02649+K04368+K04739+K07207
Organismal Systems	Immune system	Cytosolic DNA-sensing pathway	2	41	0.147429	0.470905	ko04623	ENSGALG00000032717(CCL4);ENSGALG00000043603(CCL5)	K12964+K12499
Cellular Processes	Cellular community - eukaryotes	Gap junction	3	81	0.150298	0.470905	ko04540	ENSGALG00000007687(MAP2K1);ENSGALG00000041700(GNAI3);ENSGALG00000035645(GNAI2)	K04368+K04630+K04630
Human Diseases	Cancers	Viral carcinogenesis	1	10	0.154142	0.470905	ko05203	MSTRG.12843(--)	K06053
Cellular Processes	Cell growth and death	Necroptosis	4	127	0.158732	0.470905	ko04217	ENSGALG00000009903(IFNG);ENSGALG00000003076(FASLG);ENSGALG00000007001(TLR4);ENSGALG00000006351(FAS)	K04687+K04389+K10160+K04390
Environmental Information Processing	Signal transduction	mTOR signaling pathway	4	131	0.171584	0.492612	ko04150	ENSGALG00000014786(PIK3R1);ENSGALG00000040008(STK11);ENSGALG00000007687(MAP2K1);ENSGALG00000005646(TSC2)	K02649+K07298+K04368+K07207
Organismal Systems	Immune system	Th1 and Th2 cell differentiation	1	12	0.182029	0.504202	ko04658	MSTRG.12843(--)	K06053
Organismal Systems	Endocrine system	Melanogenesis	3	90	0.186951	0.504202	ko04916	ENSGALG00000007687(MAP2K1);ENSGALG00000041700(GNAI3);ENSGALG00000035645(GNAI2)	K04368+K04630+K04630
Human Diseases	Infectious diseases	Epstein-Barr virus infection	1	13	0.195629	0.511339	ko05169	MSTRG.12843(--)	K06053
Environmental Information Processing	Signal transduction	Notch signaling pathway	2	51	0.206948	0.511339	ko04330	ENSGALG00000039942(CTBP1);MSTRG.12843(--)	K04496+K06053
Environmental Information Processing	Signal transduction	Phosphatidylinositol signaling system	3	95	0.208252	0.511339	ko04070	ENSGALG00000014786(PIK3R1);ENSGALG00000008380(DGKZ);ENSGALG00000005805(PLCD1)	K02649+K00901+K05857
Cellular Processes	Cell growth and death	Oocyte meiosis	3	96	0.212579	0.511339	ko04114	ENSGALG00000023648(PPP3R1);ENSGALG00000007687(MAP2K1);ENSGALG00000004143(YWHAB)	K06268+K04368+K16197
Metabolism	Nucleotide metabolism	Pyrimidine metabolism	3	99	0.225677	0.528559	ko00240	ENSGALG00000006305(DTYMK);ENSGALG00000008936(-);ENSGALG00000011822(CANT1)	K00943+K01510+K12304
Metabolism	Xenobiotics biodegradation and metabolism	Drug metabolism - other enzymes	2	56	0.237631	0.542287	ko00983	ENSGALG00000028551(-);ENSGALG00000032922(GSTM2)	K00799+K00799
Metabolism	Glycan biosynthesis and metabolism	Glycosaminoglycan degradation	1	17	0.247836	0.551435	ko00531	ENSGALG00000009856(GNS)	K01137
Metabolism	Carbohydrate metabolism	Pentose and glucuronate interconversions	1	18	0.260356	0.555958	ko00040	ENSGALG00000053854(AKR1E2)	K00011
Metabolism	Lipid metabolism	Glycerolipid metabolism	2	60	0.262362	0.555958	ko00561	ENSGALG00000008380(DGKZ);ENSGALG00000053854(AKR1E2)	K00901+K00011
Cellular Processes	Cell growth and death	p53 signaling pathway	2	62	0.274746	0.561826	ko04115	ENSGALG00000005646(TSC2);ENSGALG00000006351(FAS)	K07207+K04390
Organismal Systems	Endocrine system	Adipocytokine signaling pathway	2	63	0.280937	0.561826	ko04920	ENSGALG00000040008(STK11);ENSGALG00000035533(ADIPOR2)	K07298+K07297
Metabolism	Amino acid metabolism	Histidine metabolism	1	20	0.284782	0.561826	ko00340	ENSGALG00000011421(HAL)	K01745
Metabolism	Glycan biosynthesis and metabolism	Glycosphingolipid biosynthesis - lacto and neolacto series	1	21	0.296695	0.561826	ko00601	ENSGALG00000032526(B3GNT5)	K03766
Human Diseases	Infectious diseases	Human papillomavirus infection	1	21	0.296695	0.561826	ko05165	MSTRG.12843(--)	K06053
Cellular Processes	Cellular community - eukaryotes	Adherens junction	2	67	0.305651	0.566728	ko04520	ENSGALG00000010049(PTPRB);ENSGALG00000014561(PTPN6)	K05694+K05697
Organismal Systems	Immune system	NOD-like receptor signaling pathway	3	122	0.329711	0.598862	ko04621	ENSGALG00000043603(CCL5);ENSGALG00000007001(TLR4);ENSGALG00000008098(NAMPT)	K12499+K10160+K03462
Cellular Processes	Cellular community - eukaryotes	Focal adhesion	4	179	0.345462	0.604827	ko04510	ENSGALG00000014786(PIK3R1);ENSGALG00000007687(MAP2K1);ENSGALG00000031642(ILK);ENSGALG00000007145(ITGB1)	K02649+K04368+K06272+K05719
Metabolism	Carbohydrate metabolism	Pentose phosphate pathway	1	26	0.353382	0.604827	ko00030	ENSGALG00000026077(ALDOC)	K01623
Metabolism	Metabolism of cofactors and vitamins	Folate biosynthesis	1	26	0.353382	0.604827	ko00790	ENSGALG00000053854(AKR1E2)	K00011
Cellular Processes	Transport and catabolism	Peroxisome	2	78	0.372617	0.614129	ko04146	ENSGALG00000008421(PEX16);ENSGALG00000016567(EPHX2)	K13335+K08726
Environmental Information Processing	Signal transduction	TGF-beta signaling pathway	2	78	0.372617	0.614129	ko04350	ENSGALG00000009903(IFNG);ENSGALG00000031325(TGFB1)	K04687+K13375
Environmental Information Processing	Signal transduction	ErbB signaling pathway	2	80	0.384549	0.62227	ko04012	ENSGALG00000014786(PIK3R1);ENSGALG00000007687(MAP2K1)	K02649+K04368
Environmental Information Processing	Signal transduction	MAPK signaling pathway	5	250	0.400613	0.636689	ko04010	ENSGALG00000023648(PPP3R1);ENSGALG00000007687(MAP2K1);ENSGALG00000031325(TGFB1);ENSGALG00000003076(FASLG);ENSGALG00000006351(FAS)	K06268+K04368+K13375+K04389+K04390
Metabolism	Carbohydrate metabolism	Galactose metabolism	1	33	0.425239	0.652523	ko00052	ENSGALG00000053854(AKR1E2)	K00011
Cellular Processes	Cell growth and death	Ferroptosis	1	33	0.425239	0.652523	ko04216	ENSGALG00000003281(GSS)	K21456
Metabolism	Amino acid metabolism	Cysteine and methionine metabolism	1	39	0.480515	0.701079	ko00270	ENSGALG00000003281(GSS)	K21456
Genetic Information Processing	Transcription	Basal transcription factors	1	39	0.480515	0.701079	ko03022	ENSGALG00000011171(TBP)	K03120
Genetic Information Processing	Folding, sorting and degradation	Proteasome	1	39	0.480515	0.701079	ko03050	ENSGALG00000009903(IFNG)	K04687
Metabolism	Nucleotide metabolism	Purine metabolism	3	159	0.494833	0.7031	ko00230	ENSGALG00000014727(PDE4D);ENSGALG00000008936(-);ENSGALG00000011822(CANT1)	K13293+K01510+K12304
Organismal Systems	Circulatory system	Vascular smooth muscle contraction	2	100	0.4977	0.7031	ko04270	ENSGALG00000007687(MAP2K1);ENSGALG00000006343(ACTA2)	K04368+K12313
Genetic Information Processing	Translation	Aminoacyl-tRNA biosynthesis	1	43	0.514414	0.715358	ko00970	ENSGALG00000023749(DARS2)	K01876
Metabolism	Lipid metabolism	Arachidonic acid metabolism	1	44	0.522542	0.715481	ko00590	ENSGALG00000016567(EPHX2)	K08726
Cellular Processes	Cell growth and death	Cell cycle	2	111	0.554193	0.743943	ko04110	ENSGALG00000031325(TGFB1);ENSGALG00000004143(YWHAB)	K13375+K16197
Metabolism	Carbohydrate metabolism	Glycolysis / Gluconeogenesis	1	51	0.575796	0.743943	ko00010	ENSGALG00000026077(ALDOC)	K01623
Organismal Systems	Circulatory system	Adrenergic signaling in cardiomyocytes	2	118	0.587789	0.743943	ko04261	ENSGALG00000041700(GNAI3);ENSGALG00000035645(GNAI2)	K04630+K04630
Organismal Systems	Immune system	RIG-I-like receptor signaling pathway	1	53	0.589904	0.743943	ko04622	ENSGALG00000023821(DHX58)	K12649
Environmental Information Processing	Signal transduction	Wnt signaling pathway	2	119	0.592436	0.743943	ko04310	ENSGALG00000023648(PPP3R1);ENSGALG00000039942(CTBP1)	K06268+K04496
Metabolism	Amino acid metabolism	Lysine degradation	1	55	0.603548	0.743943	ko00310	ENSGALG00000024051(SETDB1)	K11421
Cellular Processes	Transport and catabolism	Mitophagy - animal	1	55	0.603548	0.743943	ko04137	ENSGALG00000010476(BNIP3)	K15464
Organismal Systems	Circulatory system	Cardiac muscle contraction	1	56	0.610201	0.743943	ko04260	ENSGALG00000037996(COX7A2L)	K02270
Metabolism	Global and overview maps	Biosynthesis of amino acids	1	59	0.629506	0.757108	ko01230	ENSGALG00000026077(ALDOC)	K01623
Organismal Systems	Endocrine system	PPAR signaling pathway	1	62	0.647866	0.768801	ko03320	ENSGALG00000031642(ILK)	K06272
Genetic Information Processing	Translation	Ribosome biogenesis in eukaryotes	1	65	0.665328	0.779134	ko03008	MSTRG.18026(POP1)	K01164
Metabolism	Carbohydrate metabolism	Inositol phosphate metabolism	1	71	0.697726	0.806463	ko00562	ENSGALG00000005805(PLCD1)	K05857
Environmental Information Processing	Signaling molecules and interaction	ECM-receptor interaction	1	74	0.712744	0.812028	ko04512	ENSGALG00000007145(ITGB1)	K05719
Cellular Processes	Transport and catabolism	Endocytosis	3	222	0.720789	0.812028	ko04144	ENSGALG00000032588(ARPC1B);ENSGALG00000041380(BF2);ENSGALG00000004034(CAPZB)	K05757+K06751+K10365
Organismal Systems	Endocrine system	GnRH signaling pathway	1	82	0.749285	0.833579	ko04912	ENSGALG00000007687(MAP2K1)	K04368
Environmental Information Processing	Signal transduction	Calcium signaling pathway	2	168	0.774667	0.843836	ko04020	ENSGALG00000023648(PPP3R1);ENSGALG00000005805(PLCD1)	K06268+K05857
Metabolism	Lipid metabolism	Glycerophospholipid metabolism	1	89	0.777467	0.843836	ko00564	ENSGALG00000008380(DGKZ)	K00901
Metabolism	Global and overview maps	Carbon metabolism	1	101	0.818685	0.877867	ko01200	ENSGALG00000026077(ALDOC)	K01623
Environmental Information Processing	Signaling molecules and interaction	Neuroactive ligand-receptor interaction	3	268	0.830678	0.880123	ko04080	ENSGALG00000013548(GZMA);ENSGALG00000013218(C3AR1);ENSGALG00000014824(PTGER4)	K01352+K04009+K04261
Cellular Processes	Transport and catabolism	Lysosome	1	110	0.844562	0.881955	ko04142	ENSGALG00000009856(GNS)	K01137
Genetic Information Processing	Translation	Ribosome	1	116	0.85975	0.881955	ko03010	ENSGALG00000030028(MRPS14)	K02954
Metabolism	Energy metabolism	Oxidative phosphorylation	1	117	0.862135	0.881955	ko00190	ENSGALG00000037996(COX7A2L)	K02270
Genetic Information Processing	Translation	RNA transport	1	130	0.889726	0.899837	ko03013	MSTRG.18026(POP1)	K01164
Metabolism	Global and overview maps	Metabolic pathways	12	1134	0.978863	0.978863	ko01100	ENSGALG00000025751(NMRK2);ENSGALG00000006305(DTYMK);ENSGALG00000008380(DGKZ);ENSGALG00000009856(GNS);ENSGALG00000016567(EPHX2);ENSGALG00000053854(AKR1E2);ENSGALG00000011421(HAL);ENSGALG00000005805(PLCD1);ENSGALG00000003281(GSS);ENSGALG00000032526(B3GNT5);ENSGALG00000026077(ALDOC);ENSGALG00000008098(NAMPT)	K10524+K00943+K00901+K01137+K08726+K00011+K01745+K05857+K21456+K03766+K01623+K03462

## Sheet: picked up genes
id	CD8low_1	CD8low_2	CD8low_3	CD8low_4	CD8medium_1	CD8medium_2	CD8medium_3	CD8medium_4	CD8high_1	CD8high_2	CD8high_3	CD8high_4	Symbol	Description	KEGG_A_class	KEGG_B_class	Pathway	K_ID	GO Component	GO Function	GO Process
ENSGALG00000002329	0.15	0.66	0.1	0	3.56	64.06	0	0.3	905.52	337.67	455.28	348.91	CCL1	C-C motif chemokine ligand 1 [Source:NCBI gene;Acc:395552]	Environmental Information Processing	Signaling molecules and interaction	ko04060//Cytokine-cytokine receptor interaction	K05514	GO:0005576//extracellular region;GO:0005615//extracellular space	GO:0008009//chemokine activity;GO:0048020//CCR chemokine receptor binding	GO:0002548//monocyte chemotaxis;GO:0006954//inflammatory response;GO:0006955//immune response;GO:0007186//G-protein coupled receptor signaling pathway;GO:0030593//neutrophil chemotaxis;GO:0043547//positive regulation of GTPase activity;GO:0048245//eosinophil chemotaxis;GO:0048247//lymphocyte chemotaxis;GO:0070098//chemokine-mediated signaling pathway;GO:0070374//positive regulation of ERK1 and ER…
ENSGALG00000003003	31.68	0.94	15.4	20.97	1.12	0.46	522.86	606.83	2510.32	918.17	856.29	550.84	CCL20	C-C motif chemokine ligand 20 [Source:NCBI gene;Acc:395082]	Environmental Information Processing	Signaling molecules and interaction	ko04060//Cytokine-cytokine receptor interaction	K14625	GO:0005576//extracellular region;GO:0005615//extracellular space	GO:0005125//cytokine activity;GO:0008009//chemokine activity;GO:0031731//CCR6 chemokine receptor binding;GO:0048020//CCR chemokine receptor binding	GO:0002548//monocyte chemotaxis;GO:0006935//chemotaxis;GO:0006954//inflammatory response;GO:0006955//immune response;GO:0007186//G-protein coupled receptor signaling pathway;GO:0010469//regulation of receptor activity;GO:0030593//neutrophil chemotaxis;GO:0035584//calcium-mediated signaling using intracellular calcium source;GO:0043547//positive regulation of GTPase activity;GO:0048247//lymphocyte…
ENSGALG00000003076	0	0.07	0.04	2.26	12.93	0.21	0	25.35	43.42	54.5	69.11	69.14	FASLG	Fas ligand (TNF superfamily, member 6) [Source:NCBI gene;Acc:429064]	Environmental Information Processing;Environmental Information Processing;Human Diseases;Human Diseases;Cellular Processes;Environmental Information Processing;Cellular Processes	Signal transduction;Signaling molecules and interaction;Infectious diseases;Infectious diseases;Cell growth and death;Signal transduction;Cell growth and death	ko04010//MAPK signaling pathway;ko04060//Cytokine-cytokine receptor interaction;ko05168//Herpes simplex infection;ko05164//Influenza A;ko04217//Necroptosis;ko04068//FoxO signaling pathway;ko04210//Apoptosis	K04389;K04389;K04389;K04389;K04389;K04389;K04389	GO:0005615//extracellular space;GO:0005634//nucleus;GO:0005886//plasma membrane;GO:0009897//external side of plasma membrane;GO:0009986//cell surface;GO:0016020//membrane;GO:0016021//integral component of membrane;GO:0070062//extracellular exosome	GO:0005164//tumor necrosis factor receptor binding;GO:0005515//protein binding	GO:0000122//negative regulation of transcription from RNA polymerase II promoter;GO:0006919//activation of cysteine-type endopeptidase activity involved in apoptotic process;GO:0006955//immune response;GO:0008625//extrinsic apoptotic signaling pathway via death domain receptors;GO:0016525//negative regulation of angiogenesis;GO:0043065//positive regulation of apoptotic process;GO:0043123//positiv…
ENSGALG00000006318	13.61	15.09	13.39	0.04	43.81	8.66	44.87	19.68	192.2	200.99	156.76	154.32	IL21R	interleukin 21 receptor [Source:NCBI gene;Acc:416586]	Environmental Information Processing	Signaling molecules and interaction	ko04060//Cytokine-cytokine receptor interaction	K05075	GO:0016020//membrane;GO:0016021//integral component of membrane	GO:0005515//protein binding	-
ENSGALG00000006351	20.51	7.22	0.15	12.8	79.07	70.7	42.22	34.82	222.9	160.27	153.47	174.62	FAS	Fas cell surface death receptor [Source:NCBI gene;Acc:395274]	Environmental Information Processing;Environmental Information Processing;Human Diseases;Human Diseases;Cellular Processes;Cellular Processes;Cellular Processes	Signal transduction;Signaling molecules and interaction;Infectious diseases;Infectious diseases;Cell growth and death;Cell growth and death;Cell growth and death	ko04010//MAPK signaling pathway;ko04060//Cytokine-cytokine receptor interaction;ko05168//Herpes simplex infection;ko05164//Influenza A;ko04217//Necroptosis;ko04210//Apoptosis;ko04115//p53 signaling pathway	K04390;K04390;K04390;K04390;K04390;K04390;K04390	GO:0016020//membrane	GO:0004888//transmembrane signaling receptor activity;GO:0005515//protein binding	GO:0006915//apoptotic process;GO:0006955//immune response;GO:0007165//signal transduction
ENSGALG00000007001	0.03	0.04	0.04	0.04	0.06	0	0	0.82	16.86	0.06	2.88	0	TLR4	toll like receptor 4 [Source:NCBI gene;Acc:417241]	Human Diseases;Cellular Processes;Cellular Processes;Organismal Systems;Organismal Systems;Human Diseases	Infectious diseases;Cell growth and death;Transport and catabolism;Immune system;Immune system;Infectious diseases	ko05164//Influenza A;ko04217//Necroptosis;ko04145//Phagosome;ko04621//NOD-like receptor signaling pathway;ko04620//Toll-like receptor signaling pathway;ko05132//Salmonella infection	K10160;K10160;K10160;K10160;K10160;K10160	GO:0005737//cytoplasm;GO:0005886//plasma membrane;GO:0005887//integral component of plasma membrane;GO:0009897//external side of plasma membrane;GO:0009986//cell surface;GO:0016020//membrane;GO:0016021//integral component of membrane;GO:0031226//intrinsic component of plasma membrane;GO:0043235//receptor complex;GO:0046696//lipopolysaccharide receptor complex;GO:0048471//perinuclear region of cyt…	GO:0001530//lipopolysaccharide binding;GO:0001875//lipopolysaccharide receptor activity;GO:0004888//transmembrane signaling receptor activity;GO:0005102//receptor binding;GO:0005515//protein binding;GO:0042802//identical protein binding;GO:0046982//protein heterodimerization activity	GO:0000187//activation of MAPK activity;GO:0002218//activation of innate immune response;GO:0002224//toll-like receptor signaling pathway;GO:0002322//B cell proliferation involved in immune response;GO:0002376//immune system process;GO:0002537//nitric oxide production involved in inflammatory response;GO:0002730//regulation of dendritic cell cytokine production;GO:0002755//MyD88-dependent toll-li…
ENSGALG00000007555	314.8	308.89	209.81	296.22	52.47	55.98	51.36	76.25	3.64	26.14	18.15	18.49	CCND1	cyclin D1 [Source:NCBI gene;Acc:396341]	Cellular Processes;Cellular Processes;Cellular Processes;Environmental Information Processing;Environmental Information Processing;Environmental Information Processing;Cellular Processes;Human Diseases;Cellular Processes;Environmental Information Processing	Cellular community - eukaryotes;Cellular community - eukaryotes;Cell growth and death;Signal transduction;Signal transduction;Signal transduction;Cell growth and death;Endocrine and metabolic diseases;Cell growth and death;Signal transduction	ko04510//Focal adhesion;ko04530//Tight junction;ko04218//Cellular senescence;ko04068//FoxO signaling pathway;ko04310//Wnt signaling pathway;ko04371//Apelin signaling pathway;ko04110//Cell cycle;ko04933//AGE-RAGE signaling pathway in diabetic complications;ko04115//p53 signaling pathway;ko04340//Hedgehog signaling pathway	K04503;K04503;K04503;K04503;K04503;K04503;K04503;K04503;K04503;K04503	GO:0000307//cyclin-dependent protein kinase holoenzyme complex;GO:0005634//nucleus;GO:0005654//nucleoplasm;GO:0005737//cytoplasm;GO:0005923//bicellular tight junction;GO:0017053//transcriptional repressor complex	GO:0003714//transcription corepressor activity;GO:0004672//protein kinase activity;GO:0008134//transcription factor binding;GO:0016301//kinase activity;GO:0016538//cyclin-dependent protein serine/threonine kinase regulator activity;GO:0019899//enzyme binding;GO:0019901//protein kinase binding;GO:0042826//histone deacetylase binding;GO:0070064//proline-rich region binding	GO:0000082//G1/S transition of mitotic cell cycle;GO:0000122//negative regulation of transcription from RNA polymerase II promoter;GO:0000320//re-entry into mitotic cell cycle;GO:0001934//positive regulation of protein phosphorylation;GO:0006468//protein phosphorylation;GO:0006974//cellular response to DNA damage stimulus;GO:0010971//positive regulation of G2/M transition of mitotic cell cycle;GO…
ENSGALG00000007687	13.17	7.29	6.59	19.01	27.68	6.48	21.89	26.38	39.98	25.19	25.35	40.87	MAP2K1	mitogen-activated protein kinase kinase 1 [Source:NCBI gene;Acc:415549]	Environmental Information Processing;Cellular Processes;Cellular Processes;Cellular Processes;Human Diseases;Environmental Information Processing;Environmental Information Processing;Cellular Processes;Organismal Systems;Cellular Processes;Environmental Information Processing;Organismal Systems;Cellular Processes;Organismal Systems;Organismal Systems;Cellular Processes;Organismal Systems;Environm…	Signal transduction;Cell motility;Cellular community - eukaryotes;Cell growth and death;Infectious diseases;Signal transduction;Signal transduction;Cell growth and death;Endocrine system;Transport and catabolism;Signal transduction;Circulatory system;Cell growth and death;Endocrine system;Endocrine system;Cellular community - eukaryotes;Immune system;Signal transduction;Endocrine system;Signal tr…	ko04010//MAPK signaling pathway;ko04810//Regulation of actin cytoskeleton;ko04510//Focal adhesion;ko04218//Cellular senescence;ko05164//Influenza A;ko04150//mTOR signaling pathway;ko04068//FoxO signaling pathway;ko04210//Apoptosis;ko04910//Insulin signaling pathway;ko04140//Autophagy - animal;ko04371//Apelin signaling pathway;ko04270//Vascular smooth muscle contraction;ko04114//Oocyte meiosis;ko0…	K04368;K04368;K04368;K04368;K04368;K04368;K04368;K04368;K04368;K04368;K04368;K04368;K04368;K04368;K04368;K04368;K04368;K04368;K04368;K04368	GO:0005737//cytoplasm;GO:0005783//endoplasmic reticulum;GO:0005829//cytosol;GO:0005886//plasma membrane	GO:0000166//nucleotide binding;GO:0004672//protein kinase activity;GO:0004674//protein serine/threonine kinase activity;GO:0004708//MAP kinase kinase activity;GO:0005524//ATP binding;GO:0008022//protein C-terminus binding;GO:0043539//protein serine/threonine kinase activator activity;GO:0047485//protein N-terminus binding;GO:0097110//scaffold protein binding	GO:0000187//activation of MAPK activity;GO:0001932//regulation of protein phosphorylation;GO:0006468//protein phosphorylation;GO:0007050//cell cycle arrest;GO:0007507//heart development;GO:0008285//negative regulation of cell proliferation;GO:0010628//positive regulation of gene expression;GO:0010629//negative regulation of gene expression;GO:0018107//peptidyl-threonine phosphorylation;GO:0021697…
ENSGALG00000009903	0.09	0.34	0.17	0.06	5.19	3.2	0.13	0.47	285.44	416.38	460.87	271.47	IFNG	interferon gamma [Source:NCBI gene;Acc:396054]	Environmental Information Processing;Human Diseases;Human Diseases;Cellular Processes;Environmental Information Processing;Human Diseases;Genetic Information Processing	Signaling molecules and interaction;Infectious diseases;Infectious diseases;Cell growth and death;Signal transduction;Infectious diseases;Folding, sorting and degradation	ko04060//Cytokine-cytokine receptor interaction;ko05168//Herpes simplex infection;ko05164//Influenza A;ko04217//Necroptosis;ko04350//TGF-beta signaling pathway;ko05132//Salmonella infection;ko03050//Proteasome	K04687;K04687;K04687;K04687;K04687;K04687;K04687	GO:0005576//extracellular region;GO:0005615//extracellular space	GO:0005125//cytokine activity;GO:0005133//interferon-gamma receptor binding	GO:0001959//regulation of cytokine-mediated signaling pathway;GO:0002250//adaptive immune response;GO:0006955//immune response;GO:0006959//humoral immune response;GO:0010469//regulation of receptor activity;GO:0010508//positive regulation of autophagy;GO:0040008//regulation of growth;GO:0042116//macrophage activation;GO:0045918//negative regulation of cytolysis;GO:0051607//defense response to vir…
ENSGALG00000011418	47.87	0.81	0.08	0.12	0.45	18.82	11.42	140.85	391.8	281.06	484.18	351.36	CCR6	C-C motif chemokine receptor 6 [Source:NCBI gene;Acc:769278]	Environmental Information Processing	Signaling molecules and interaction	ko04060//Cytokine-cytokine receptor interaction	K04181	GO:0009897//external side of plasma membrane;GO:0009986//cell surface;GO:0016020//membrane;GO:0016021//integral component of membrane;GO:0036126//sperm flagellum;GO:0097225//sperm midpiece;GO:0097228//sperm principal piece;GO:0097524//sperm plasma membrane	GO:0004930//G-protein coupled receptor activity;GO:0004950//chemokine receptor activity;GO:0016493//C-C chemokine receptor activity;GO:0019956//chemokine binding;GO:0019957//C-C chemokine binding	GO:0002523//leukocyte migration involved in inflammatory response;GO:0006935//chemotaxis;GO:0006955//immune response;GO:0007165//signal transduction;GO:0007186//G-protein coupled receptor signaling pathway;GO:0007204//positive regulation of cytosolic calcium ion concentration;GO:0019722//calcium-mediated signaling;GO:0048290//isotype switching to IgA isotypes;GO:0060326//cell chemotaxis;GO:006047…
ENSGALG00000013371	0.1	12.97	10.13	25.35	0	6.15	0.15	0	0	0	0	0.55	S1PR4	sphingosine-1-phosphate receptor 4 [Source:NCBI gene;Acc:430495]	Environmental Information Processing;Environmental Information Processing	Signaling molecules and interaction;Signal transduction	ko04080//Neuroactive ligand-receptor interaction;ko04068//FoxO signaling pathway	K04293;K04293	GO:0005739//mitochondrion;GO:0016020//membrane;GO:0016021//integral component of membrane	GO:0004930//G-protein coupled receptor activity;GO:0038036//sphingosine-1-phosphate receptor activity	GO:0003376//sphingosine-1-phosphate signaling pathway;GO:0007165//signal transduction;GO:0007186//G-protein coupled receptor signaling pathway;GO:0007189//adenylate cyclase-activating G-protein coupled receptor signaling pathway
ENSGALG00000014786	407.57	373.11	296.01	323.78	530.99	725.56	558.14	757.66	803.87	838.66	810.63	984.6	PIK3R1	phosphoinositide-3-kinase regulatory subunit 1 [Source:NCBI gene;Acc:427171]	Cellular Processes;Cellular Processes;Cellular Processes;Human Diseases;Environmental Information Processing;Environmental Information Processing;Cellular Processes;Organismal Systems;Cellular Processes;Environmental Information Processing;Human Diseases;Organismal Systems;Environmental Information Processing;Organismal Systems;Environmental Information Processing	Cell motility;Cellular community - eukaryotes;Cell growth and death;Infectious diseases;Signal transduction;Signal transduction;Cell growth and death;Endocrine system;Transport and catabolism;Signal transduction;Endocrine and metabolic diseases;Immune system;Signal transduction;Endocrine system;Signal transduction	ko04810//Regulation of actin cytoskeleton;ko04510//Focal adhesion;ko04218//Cellular senescence;ko05164//Influenza A;ko04150//mTOR signaling pathway;ko04068//FoxO signaling pathway;ko04210//Apoptosis;ko04910//Insulin signaling pathway;ko04140//Autophagy - animal;ko04070//Phosphatidylinositol signaling system;ko04933//AGE-RAGE signaling pathway in diabetic complications;ko04620//Toll-like receptor …	K02649;K02649;K02649;K02649;K02649;K02649;K02649;K02649;K02649;K02649;K02649;K02649;K02649;K02649;K02649	GO:0005634//nucleus;GO:0005737//cytoplasm;GO:0005801//cis-Golgi network;GO:0005829//cytosol;GO:0005911//cell-cell junction;GO:0005942//phosphatidylinositol 3-kinase complex;GO:0016020//membrane;GO:0032991//macromolecular complex;GO:1990578//perinuclear endoplasmic reticulum membrane	GO:0001784//phosphotyrosine binding;GO:0005158//insulin receptor binding;GO:0005159//insulin-like growth factor receptor binding;GO:0005168//neurotrophin TRKA receptor binding;GO:0005515//protein binding;GO:0008134//transcription factor binding;GO:0019903//protein phosphatase binding;GO:0035014//phosphatidylinositol 3-kinase regulator activity;GO:0036312//phosphatidylinositol 3-kinase regulatory …	GO:0001678//cellular glucose homeostasis;GO:0001953//negative regulation of cell-matrix adhesion;GO:0006468//protein phosphorylation;GO:0006606//protein import into nucleus;GO:0007162//negative regulation of cell adhesion;GO:0007165//signal transduction;GO:0008286//insulin receptor signaling pathway;GO:0008625//extrinsic apoptotic signaling pathway via death domain receptors;GO:0008630//intrinsic…
ENSGALG00000014922	330.92	269.51	281.16	283.27	211.41	207.02	211.86	164.7	145.34	115.01	115.03	201.38	ROCK1	Rho-associated, coiled-coil containing protein kinase 1 [Source:NCBI gene;Acc:373970]	Cellular Processes;Cellular Processes;Cellular Processes;Organismal Systems;Environmental Information Processing;Human Diseases	Cell motility;Cellular community - eukaryotes;Cellular community - eukaryotes;Circulatory system;Signal transduction;Infectious diseases	ko04810//Regulation of actin cytoskeleton;ko04510//Focal adhesion;ko04530//Tight junction;ko04270//Vascular smooth muscle contraction;ko04350//TGF-beta signaling pathway;ko05132//Salmonella infection	K04514;K04514;K04514;K04514;K04514;K04514	GO:0001726//ruffle;GO:0005856//cytoskeleton;GO:0005886//plasma membrane;GO:0010494//cytoplasmic stress granule;GO:0030027//lamellipodium	GO:0000166//nucleotide binding;GO:0004672//protein kinase activity;GO:0004674//protein serine/threonine kinase activity;GO:0005524//ATP binding;GO:0016301//kinase activity;GO:0016740//transferase activity;GO:0017048//Rho GTPase binding;GO:0017049//GTP-Rho binding;GO:0046872//metal ion binding;GO:0072518//Rho-dependent protein serine/threonine kinase activity	GO:0003383//apical constriction;GO:0006468//protein phosphorylation;GO:0007159//leukocyte cell-cell adhesion;GO:0007249//I-kappaB kinase/NF-kappaB signaling;GO:0007266//Rho protein signal transduction;GO:0010508//positive regulation of autophagy;GO:0010613//positive regulation of cardiac muscle hypertrophy;GO:0010628//positive regulation of gene expression;GO:0016310//phosphorylation;GO:0016525//…
ENSGALG00000015297	45.49	81.82	36.12	68.18	40.76	52.48	52.14	18.31	16.17	9.7	28.19	19.95	FOXO3	forkhead box O3 [Source:NCBI gene;Acc:421769]	Cellular Processes;Environmental Information Processing;Cellular Processes	Cell growth and death;Signal transduction;Transport and catabolism	ko04218//Cellular senescence;ko04068//FoxO signaling pathway;ko04137//Mitophagy - animal	K09408;K09408;K09408	GO:0005634//nucleus;GO:0005654//nucleoplasm;GO:0005737//cytoplasm;GO:0005739//mitochondrion;GO:0005741//mitochondrial outer membrane;GO:0005759//mitochondrial matrix;GO:0005829//cytosol;GO:0016020//membrane;GO:0032991//macromolecular complex	GO:0000978//RNA polymerase II core promoter proximal region sequence-specific DNA binding;GO:0000981//RNA polymerase II transcription factor activity, sequence-specific DNA binding;GO:0001227//transcriptional repressor activity, RNA polymerase II transcription regulatory region sequence-specific binding;GO:0001228//transcriptional activator activity, RNA polymerase II transcription regulatory reg…	GO:0000122//negative regulation of transcription from RNA polymerase II promoter;GO:0001542//ovulation from ovarian follicle;GO:0001544//initiation of primordial ovarian follicle growth;GO:0001547//antral ovarian follicle growth;GO:0001556//oocyte maturation;GO:0006355//regulation of transcription, DNA-templated;GO:0006357//regulation of transcription from RNA polymerase II promoter;GO:0006390//t…
ENSGALG00000015474	0	0.02	0	0	0.19	2.25	0.14	0	5.15	8.85	0	3.99	CD80	CD80 molecule [Source:NCBI gene;Acc:768950]	Environmental Information Processing;Organismal Systems;Organismal Systems	Signaling molecules and interaction;Immune system;Immune system	ko04514//Cell adhesion molecules (CAMs);ko04620//Toll-like receptor signaling pathway;ko04672//Intestinal immune network for IgA production	K05412;K05412;K05412	GO:0009897//external side of plasma membrane;GO:0009986//cell surface;GO:0016020//membrane;GO:0016021//integral component of membrane	-	GO:0006955//immune response;GO:0007165//signal transduction;GO:0007166//cell surface receptor signaling pathway;GO:0031295//T cell costimulation;GO:0042102//positive regulation of T cell proliferation;GO:0042130//negative regulation of T cell proliferation;GO:0071222//cellular response to lipopolysaccharide
ENSGALG00000016788	0	0.14	0.11	0.03	10.51	4.24	15.23	9.35	73.18	39.2	100.63	72.55	IL18RAP	interleukin 18 receptor accessory protein [Source:NCBI gene;Acc:101750396]	Environmental Information Processing	Signaling molecules and interaction	ko04060//Cytokine-cytokine receptor interaction	K05174	GO:0016020//membrane;GO:0016021//integral component of membrane;GO:0045092//interleukin-18 receptor complex	GO:0004908//interleukin-1 receptor activity;GO:0005515//protein binding;GO:0042008//interleukin-18 receptor activity	GO:0007165//signal transduction;GO:0008283//cell proliferation;GO:0032609//interferon-gamma production;GO:0032635//interleukin-6 production;GO:0035655//interleukin-18-mediated signaling pathway;GO:0035744//T-helper 1 cell cytokine production;GO:0042119//neutrophil activation;GO:0045954//positive regulation of natural killer cell mediated cytotoxicity;GO:0051092//positive regulation of NF-kappaB t…
ENSGALG00000016852	0.03	0.07	5.3	0.04	0.73	0.05	16.82	7.76	47.68	120.63	111.27	74.75	TNFSF13B	TNF superfamily member 13b [Source:NCBI gene;Acc:374229]	Environmental Information Processing;Organismal Systems	Signaling molecules and interaction;Immune system	ko04060//Cytokine-cytokine receptor interaction;ko04672//Intestinal immune network for IgA production	K05476;K05476	GO:0016020//membrane;GO:0016021//integral component of membrane	GO:0005164//tumor necrosis factor receptor binding;GO:0005515//protein binding	GO:0006955//immune response
ENSGALG00000017034	235.15	138.95	145.08	162.74	115.37	123.27	116.79	61.57	90.16	83.14	53.92	86.55	FOXO1	forkhead box O1 [Source:NCBI gene;Acc:374231]	Cellular Processes;Environmental Information Processing;Organismal Systems;Human Diseases	Cell growth and death;Signal transduction;Endocrine system;Endocrine and metabolic diseases	ko04218//Cellular senescence;ko04068//FoxO signaling pathway;ko04910//Insulin signaling pathway;ko04933//AGE-RAGE signaling pathway in diabetic complications	K07201;K07201;K07201;K07201	GO:0005634//nucleus;GO:0005737//cytoplasm	GO:0001227//transcriptional repressor activity, RNA polymerase II transcription regulatory region sequence-specific binding;GO:0003677//DNA binding;GO:0003700//transcription factor activity, sequence-specific DNA binding;GO:0008013//beta-catenin binding;GO:0008134//transcription factor binding;GO:0031625//ubiquitin protein ligase binding;GO:0043565//sequence-specific DNA binding;GO:0051721//prote…	GO:0000122//negative regulation of transcription from RNA polymerase II promoter;GO:0001568//blood vessel development;GO:0006355//regulation of transcription, DNA-templated;GO:0006974//cellular response to DNA damage stimulus;GO:0008286//insulin receptor signaling pathway;GO:0009267//cellular response to starvation;GO:0010508//positive regulation of autophagy;GO:0032869//cellular response to insu…
ENSGALG00000029545	0.55	1.91	1.85	0.76	1.12	0.48	1.02	0.69	0.24	0.31	0.28	0.27	Smad7b	TGF-beta signal pathway antagonist Smad7 [Source:NCBI gene;Acc:395544]	Environmental Information Processing	Signal transduction	ko04350//TGF-beta signaling pathway	K19631	GO:0005622//intracellular;GO:0005634//nucleus;GO:0005667//transcription factor complex;GO:0005737//cytoplasm	GO:0003677//DNA binding;GO:0003700//transcription factor activity, sequence-specific DNA binding;GO:0005515//protein binding	GO:0006355//regulation of transcription, DNA-templated;GO:0007179//transforming growth factor beta receptor signaling pathway
ENSGALG00000031325	0	0.09	0	0	0.36	0	0.06	0	0.29	0.74	0.09	2.96	TGFB1	transforming growth factor beta 1 [Source:NCBI gene;Acc:100873157]	Environmental Information Processing;Environmental Information Processing;Cellular Processes;Environmental Information Processing;Cellular Processes;Human Diseases;Environmental Information Processing;Organismal Systems	Signal transduction;Signaling molecules and interaction;Cell growth and death;Signal transduction;Cell growth and death;Endocrine and metabolic diseases;Signal transduction;Immune system	ko04010//MAPK signaling pathway;ko04060//Cytokine-cytokine receptor interaction;ko04218//Cellular senescence;ko04068//FoxO signaling pathway;ko04110//Cell cycle;ko04933//AGE-RAGE signaling pathway in diabetic complications;ko04350//TGF-beta signaling pathway;ko04672//Intestinal immune network for IgA production	K13375;K13375;K13375;K13375;K13375;K13375;K13375;K13375	GO:0005576//extracellular region;GO:0005615//extracellular space;GO:0005634//nucleus;GO:0005737//cytoplasm;GO:0005902//microvillus;GO:0009986//cell surface;GO:0031012//extracellular matrix	GO:0003823//antigen binding;GO:0005114//type II transforming growth factor beta receptor binding;GO:0005125//cytokine activity;GO:0005160//transforming growth factor beta receptor binding;GO:0008083//growth factor activity;GO:0019899//enzyme binding;GO:0034713//type I transforming growth factor beta receptor binding;GO:0034714//type III transforming growth factor beta receptor binding;GO:0042802/…	GO:0000122//negative regulation of transcription from RNA polymerase II promoter;GO:0000165//MAPK cascade;GO:0001570//vasculogenesis;GO:0001657//ureteric bud development;GO:0001775//cell activation;GO:0001837//epithelial to mesenchymal transition;GO:0001843//neural tube closure;GO:0001933//negative regulation of protein phosphorylation;GO:0001934//positive regulation of protein phosphorylation;GO…
ENSGALG00000032701	64.75	64.36	55.44	30.38	114.36	117.18	76.62	48.7	130.08	258.44	170.63	223.71	LY96	lymphocyte antigen 96 [Source:NCBI gene;Acc:420189]	Organismal Systems	Immune system	ko04620//Toll-like receptor signaling pathway	K05400	GO:0005886//plasma membrane;GO:0031226//intrinsic component of plasma membrane;GO:0046696//lipopolysaccharide receptor complex	GO:0001530//lipopolysaccharide binding;GO:0001875//lipopolysaccharide receptor activity;GO:0035662//Toll-like receptor 4 binding	GO:0031663//lipopolysaccharide-mediated signaling pathway;GO:0031666//positive regulation of lipopolysaccharide-mediated signaling pathway;GO:0032496//response to lipopolysaccharide;GO:0032497//detection of lipopolysaccharide;GO:0032760//positive regulation of tumor necrosis factor production;GO:0034142//toll-like receptor 4 signaling pathway;GO:0045087//innate immune response;GO:0071222//cellula…
ENSGALG00000032717	3.18	14.28	2.78	3.19	1183.52	1359.4	1304.87	950.71	10239.8	11215.2	13947.3	8485.32	CCL4	chemokine (C-C motif) ligand 4 [Source:NCBI gene;Acc:395551]	Environmental Information Processing;Organismal Systems;Human Diseases;Organismal Systems	Signaling molecules and interaction;Immune system;Infectious diseases;Immune system	ko04060//Cytokine-cytokine receptor interaction;ko04620//Toll-like receptor signaling pathway;ko05132//Salmonella infection;ko04623//Cytosolic DNA-sensing pathway	K12964;K12964;K12964;K12964	GO:0005576//extracellular region;GO:0005615//extracellular space	GO:0005125//cytokine activity;GO:0008009//chemokine activity;GO:0048020//CCR chemokine receptor binding	GO:0002548//monocyte chemotaxis;GO:0006935//chemotaxis;GO:0006954//inflammatory response;GO:0006955//immune response;GO:0007186//G-protein coupled receptor signaling pathway;GO:0010469//regulation of receptor activity;GO:0030593//neutrophil chemotaxis;GO:0043547//positive regulation of GTPase activity;GO:0048245//eosinophil chemotaxis;GO:0048247//lymphocyte chemotaxis;GO:0070098//chemokine-mediat…
ENSGALG00000037160	79.52	94.01	95.03	139.38	43.78	96.89	60.32	47.78	33.67	48.19	31.45	33.44	-	SMAD family member 7 [Source:NCBI gene;Acc:429683]	Environmental Information Processing	Signal transduction	ko04350//TGF-beta signaling pathway	K19631	GO:0005622//intracellular;GO:0005634//nucleus;GO:0005667//transcription factor complex;GO:0005737//cytoplasm;GO:0005769//early endosome;GO:0031410//cytoplasmic vesicle	GO:0003677//DNA binding;GO:0003700//transcription factor activity, sequence-specific DNA binding;GO:0005515//protein binding	GO:0006355//regulation of transcription, DNA-templated;GO:0007179//transforming growth factor beta receptor signaling pathway
ENSGALG00000038000	2.37	0.32	22.11	36.86	89.39	0.1	24.36	28.6	106.7	191.88	180.3	162.49	CX3CR1	C-X3-C motif chemokine receptor 1 [Source:NCBI gene;Acc:420719]	Environmental Information Processing	Signaling molecules and interaction	ko04060//Cytokine-cytokine receptor interaction	K04192	GO:0005634//nucleus;GO:0005654//nucleoplasm;GO:0009897//external side of plasma membrane;GO:0009986//cell surface;GO:0016020//membrane;GO:0016021//integral component of membrane	GO:0004896//cytokine receptor activity;GO:0004930//G-protein coupled receptor activity;GO:0004950//chemokine receptor activity;GO:0016493//C-C chemokine receptor activity;GO:0016495//C-X3-C chemokine receptor activity;GO:0019956//chemokine binding;GO:0019957//C-C chemokine binding;GO:0019960//C-X3-C chemokine binding	GO:0006935//chemotaxis;GO:0006955//immune response;GO:0007155//cell adhesion;GO:0007165//signal transduction;GO:0007186//G-protein coupled receptor signaling pathway;GO:0007200//phospholipase C-activating G-protein coupled receptor signaling pathway;GO:0007204//positive regulation of cytosolic calcium ion concentration;GO:0016525//negative regulation of angiogenesis;GO:0019221//cytokine-mediated …
ENSGALG00000038559	0.09	6.25	2.33	21.32	38.92	79.05	35.06	20.24	100.85	75.62	49.9	71.82	CD8A	CD8a molecule [Source:NCBI gene;Acc:403158]	Environmental Information Processing	Signaling molecules and interaction	ko04514//Cell adhesion molecules (CAMs)	K06458	GO:0009897//external side of plasma membrane;GO:0016020//membrane;GO:0016021//integral component of membrane	-	GO:0002456//T cell mediated immunity;GO:0007166//cell surface receptor signaling pathway;GO:0045065//cytotoxic T cell differentiation
ENSGALG00000043603	0	0.79	0.7	0.23	33.85	58.02	62.1	100.2	825.93	609.93	1023.75	658.29	CCL5	chemokine (C-C motif) ligand 5 [Source:NCBI gene;Acc:417465]	Environmental Information Processing;Human Diseases;Human Diseases;Organismal Systems;Organismal Systems;Organismal Systems	Signaling molecules and interaction;Infectious diseases;Infectious diseases;Immune system;Immune system;Immune system	ko04060//Cytokine-cytokine receptor interaction;ko05168//Herpes simplex infection;ko05164//Influenza A;ko04621//NOD-like receptor signaling pathway;ko04620//Toll-like receptor signaling pathway;ko04623//Cytosolic DNA-sensing pathway	K12499;K12499;K12499;K12499;K12499;K12499	GO:0005576//extracellular region;GO:0005615//extracellular space	GO:0004435//phosphatidylinositol phospholipase C activity;GO:0004672//protein kinase activity;GO:0005125//cytokine activity;GO:0008009//chemokine activity;GO:0016004//phospholipase activator activity;GO:0030298//receptor signaling protein tyrosine kinase activator activity;GO:0031726//CCR1 chemokine receptor binding;GO:0031729//CCR4 chemokine receptor binding;GO:0031730//CCR5 chemokine receptor b…	GO:0000165//MAPK cascade;GO:0002548//monocyte chemotaxis;GO:0006816//calcium ion transport;GO:0006874//cellular calcium ion homeostasis;GO:0006887//exocytosis;GO:0006935//chemotaxis;GO:0006954//inflammatory response;GO:0006955//immune response;GO:0007159//leukocyte cell-cell adhesion;GO:0007186//G-protein coupled receptor signaling pathway;GO:0007267//cell-cell signaling;GO:0009615//response to v…
ENSGALG00000053788	12.18	9.76	27.51	10.64	17.09	44.07	32.7	28.42	37.9	63.55	45.2	31.32	TNFSF8	TNF superfamily member 8 [Source:NCBI gene;Acc:378930]	Environmental Information Processing	Signaling molecules and interaction	ko04060//Cytokine-cytokine receptor interaction	K05471	GO:0016020//membrane	GO:0005164//tumor necrosis factor receptor binding;GO:0005515//protein binding	GO:0006955//immune response;GO:0043374//CD8-positive, alpha-beta T cell differentiation;GO:0045944//positive regulation of transcription from RNA polymerase II promoter;GO:0050830//defense response to Gram-positive bacterium
