# Supplementary material for: The Transcriptional Differences of Avian CD4+CD8+ Double-Positive T Cells and CD8+ T Cells From Peripheral Blood of ALV-J Infected Chickens Revealed by Smart-Seq2
Source: Front Cell Infect Microbiol. 2021 Nov 10;11:747094. doi: 10.3389/fcimb.2021.747094 (PMC8631335; doi:10.3389/fcimb.2021.747094)
Supplement: Supplementary File 7 — Selected immune genes expression analysis enriched in the “Cytokine–cytokine receptor interaction” pathway. [file Table_7.xlsx]

## Sheet: samples.exp.annot
id	CD8low_1	CD8low_2	CD8low_3	CD8low_4	CD8medium_1	CD8medium_2	CD8medium_3	CD8medium_4	CD8high_1	CD8high_2	CD8high_3	CD8high_4	CD8highAA_1	CD8highAA_2	CD8highAA_3	CD8highAA_4	CD8highAB_1	CD8highAB_2	CD8highAB_3	CD8highAB_4	Symbol	Description	KEGG_A_class	KEGG_B_class	Pathway	K_ID	GO Component	GO Function	GO Process
ENSGALG00000001882	44.32	67.2	146.27	45.31	0.52	30.59	10.4	1.11	3.34	40.66	21.86	21.32	5.12	48.52	19.49	32.72	26.54	6.56	16.27	9.07	TNFRSF18	TNF receptor superfamily member 18 [Source:NCBI gene;Acc:419424]	Environmental Information Processing	Signaling molecules and interaction	ko04060//Cytokine-cytokine receptor interaction	K05154	GO:0005887//integral component of plasma membrane;GO:0016020//membrane;GO:0016021//integral component of membrane	GO:0005031//tumor necrosis factor-activated receptor activity;GO:0005515//protein binding	GO:0033209//tumor necrosis factor-mediated signaling pathway;GO:0043066//negative regulation of apoptotic process
ENSGALG00000003003	31.68	0.94	15.4	20.97	1.12	0.46	522.86	606.83	2510.32	918.17	856.29	550.84	4404.21	3414.9	4438.16	4364.89	292.3	48.6	17.7	0.21	CCL20	C-C motif chemokine ligand 20 [Source:NCBI gene;Acc:395082]	Environmental Information Processing	Signaling molecules and interaction	ko04060//Cytokine-cytokine receptor interaction	K14625	GO:0005576//extracellular region;GO:0005615//extracellular space	GO:0005125//cytokine activity;GO:0008009//chemokine activity;GO:0031731//CCR6 chemokine receptor binding;GO:0048020//CCR chemokine receptor binding	GO:0002548//monocyte chemotaxis;GO:0006935//chemotaxis;GO:0006954//inflammatory response;GO:0006955//immune response;GO:0007186//G-protein coupled receptor signaling pathway;GO:0010469//regulation of receptor activity;GO:0030593//neutrophil chemotaxis;GO:0035584//calcium-mediated signaling using intracellular calcium source;GO:0043547//positive regulation of GTPase activity;GO:0048247//lymphocyte…
ENSGALG00000006415	76.04	22.06	9.65	19.31	1.28	2.99	0.1	37.56	119.28	94.41	105.91	129.28	410.3	478.92	640.63	547.5	45.59	77.29	65.94	94.14	CD40LG	CD40 ligand [Source:NCBI gene;Acc:395485]	Environmental Information Processing;Environmental Information Processing;Organismal Systems	Signaling molecules and interaction;Signaling molecules and interaction;Immune system	ko04060//Cytokine-cytokine receptor interaction;ko04514//Cell adhesion molecules (CAMs);ko04672//Intestinal immune network for IgA production	K03161;K03161;K03161	GO:0005576//extracellular region;GO:0005615//extracellular space;GO:0005886//plasma membrane;GO:0009897//external side of plasma membrane;GO:0009986//cell surface;GO:0016020//membrane;GO:0016021//integral component of membrane	GO:0005125//cytokine activity;GO:0005164//tumor necrosis factor receptor binding;GO:0005174//CD40 receptor binding;GO:0005515//protein binding	GO:0006954//inflammatory response;GO:0006955//immune response;GO:0007257//activation of JUN kinase activity;GO:0010469//regulation of receptor activity;GO:0030168//platelet activation;GO:0030183//B cell differentiation;GO:0032733//positive regulation of interleukin-10 production;GO:0032735//positive regulation of interleukin-12 production;GO:0032753//positive regulation of interleukin-4 productio…
ENSGALG00000011418	47.87	0.81	0.08	0.12	0.45	18.82	11.42	140.85	391.8	281.06	484.18	351.36	1490.69	946.34	943.24	973.48	43.73	23.22	0.15	26.76	CCR6	C-C motif chemokine receptor 6 [Source:NCBI gene;Acc:769278]	Environmental Information Processing	Signaling molecules and interaction	ko04060//Cytokine-cytokine receptor interaction	K04181	GO:0009897//external side of plasma membrane;GO:0009986//cell surface;GO:0016020//membrane;GO:0016021//integral component of membrane;GO:0036126//sperm flagellum;GO:0097225//sperm midpiece;GO:0097228//sperm principal piece;GO:0097524//sperm plasma membrane	GO:0004930//G-protein coupled receptor activity;GO:0004950//chemokine receptor activity;GO:0016493//C-C chemokine receptor activity;GO:0019956//chemokine binding;GO:0019957//C-C chemokine binding	GO:0002523//leukocyte migration involved in inflammatory response;GO:0006935//chemotaxis;GO:0006955//immune response;GO:0007165//signal transduction;GO:0007186//G-protein coupled receptor signaling pathway;GO:0007204//positive regulation of cytosolic calcium ion concentration;GO:0019722//calcium-mediated signaling;GO:0048290//isotype switching to IgA isotypes;GO:0060326//cell chemotaxis;GO:006047…
ENSGALG00000012472	0.96	0.36	0.17	0.07	82.27	91.77	135.45	88.78	241.81	202.84	331.12	193.63	565.39	488.45	429.6	441.02	171.06	82.73	80.53	26.57	IL2RB	interleukin 2 receptor subunit beta [Source:NCBI gene;Acc:100859707]	Cellular Processes;Environmental Information Processing	Transport and catabolism;Signaling molecules and interaction	ko04144//Endocytosis;ko04060//Cytokine-cytokine receptor interaction	K05069;K05069	GO:0016020//membrane;GO:0016021//integral component of membrane	GO:0004896//cytokine receptor activity;GO:0005515//protein binding	GO:0038110//interleukin-2-mediated signaling pathway
ENSGALG00000013865	85.96	92.06	116.87	68.39	222.25	322.58	296.79	303.94	102.89	138.62	123.31	139.89	226.9	187.52	147.53	192.75	135.77	111.6	79.66	122.93	IFNGR1	interferon gamma receptor 1 [Source:NCBI gene;Acc:421685]	Environmental Information Processing;Human Diseases;Human Diseases;Cellular Processes;Human Diseases	Signaling molecules and interaction;Infectious diseases;Infectious diseases;Cell growth and death;Infectious diseases	ko04060//Cytokine-cytokine receptor interaction;ko05168//Herpes simplex infection;ko05164//Influenza A;ko04217//Necroptosis;ko05132//Salmonella infection	K05132;K05132;K05132;K05132;K05132	GO:0005886//plasma membrane;GO:0016020//membrane;GO:0016021//integral component of membrane	GO:0004896//cytokine receptor activity;GO:0005515//protein binding;GO:0019955//cytokine binding	GO:0019221//cytokine-mediated signaling pathway
ENSGALG00000014477	92.24	150.96	261.31	120.24	26.18	0	0	0.04	17.31	0.14	13.9	0.06	20.27	0	32.25	69	28.07	0	0	0.05	CD4	CD4 molecule [Source:NCBI gene;Acc:395362]	Environmental Information Processing;Environmental Information Processing	Signaling molecules and interaction;Signaling molecules and interaction	ko04060//Cytokine-cytokine receptor interaction;ko04514//Cell adhesion molecules (CAMs)	K06454;K06454	GO:0009897//external side of plasma membrane;GO:0016020//membrane;GO:0016021//integral component of membrane;GO:0044214//spanning component of plasma membrane;GO:0045121//membrane raft	GO:0015026//coreceptor activity;GO:0042289//MHC class II protein binding;GO:1990782//protein tyrosine kinase binding	GO:0006955//immune response;GO:0035723//interleukin-15-mediated signaling pathway;GO:0042110//T cell activation;GO:0070374//positive regulation of ERK1 and ERK2 cascade
ENSGALG00000016678	0	0	0	0	0	0	0.2	0	0	0	8.22	0	41.62	18.48	26.11	16.83	0	0.12	0	0	IL17A	interleukin 17A [Source:NCBI gene;Acc:395111]	Environmental Information Processing	Signaling molecules and interaction	ko04060//Cytokine-cytokine receptor interaction	K05494	GO:0005576//extracellular region	GO:0005125//cytokine activity	GO:0006954//inflammatory response;GO:0010469//regulation of receptor activity
ENSGALG00000016719	83.58	104.21	138.14	78.46	68.38	30.43	30.52	37.81	54.64	30.88	28.16	40.87	48.48	38.57	71.56	17.66	60.35	48.08	60.9	54.5	TNFRSF21	TNF receptor superfamily member 21 [Source:NCBI gene;Acc:422062]	Environmental Information Processing	Signaling molecules and interaction	ko04060//Cytokine-cytokine receptor interaction	K05157	GO:0005887//integral component of plasma membrane;GO:0016020//membrane;GO:0016021//integral component of membrane;GO:0030424//axon;GO:0031226//intrinsic component of plasma membrane	GO:0005515//protein binding	GO:0001783//B cell apoptotic process;GO:0002250//adaptive immune response;GO:0006915//apoptotic process;GO:0006959//humoral immune response;GO:0007165//signal transduction;GO:0030889//negative regulation of B cell proliferation;GO:0031642//negative regulation of myelination;GO:0042130//negative regulation of T cell proliferation;GO:0042552//myelination;GO:0048713//regulation of oligodendrocyte di…
ENSGALG00000016852	0.03	0.07	5.3	0.04	0.73	0.05	16.82	7.76	47.68	120.63	111.27	74.75	56.72	59.42	57.45	74.09	110.07	138.19	201.46	94.81	TNFSF13B	TNF superfamily member 13b [Source:NCBI gene;Acc:374229]	Environmental Information Processing;Organismal Systems	Signaling molecules and interaction;Immune system	ko04060//Cytokine-cytokine receptor interaction;ko04672//Intestinal immune network for IgA production	K05476;K05476	GO:0016020//membrane;GO:0016021//integral component of membrane	GO:0005164//tumor necrosis factor receptor binding;GO:0005515//protein binding	GO:0006955//immune response
ENSGALG00000026163	21.82	8.1	3.55	32.19	4.32	17.2	0	4.5	34.73	8.31	19.03	25.45	80.99	111.6	101.03	80.23	13.22	0.26	0	3.78	TNFSF11	TNF superfamily member 11 [Source:NCBI gene;Acc:428067]	Environmental Information Processing	Signaling molecules and interaction	ko04060//Cytokine-cytokine receptor interaction	K05473	GO:0016020//membrane	GO:0005125//cytokine activity;GO:0005164//tumor necrosis factor receptor binding;GO:0005515//protein binding;GO:0032813//tumor necrosis factor receptor superfamily binding	GO:0001503//ossification;GO:0002158//osteoclast proliferation;GO:0002548//monocyte chemotaxis;GO:0006955//immune response;GO:0007257//activation of JUN kinase activity;GO:0009887//organ morphogenesis;GO:0010469//regulation of receptor activity;GO:0010628//positive regulation of gene expression;GO:0019221//cytokine-mediated signaling pathway;GO:0019722//calcium-mediated signaling;GO:0030316//osteo…
ENSGALG00000026499	4.09	3.06	3.08	1.51	2.75	5.04	1.37	8.86	31.14	1.88	21.26	13.9	43.44	71.75	42.84	52.25	7.99	1.75	9.21	11.66	TNFRSF25	TNF receptor superfamily member 25 [Source:NCBI gene;Acc:425564]	Environmental Information Processing	Signaling molecules and interaction	ko04060//Cytokine-cytokine receptor interaction	K05160	GO:0005886//plasma membrane	GO:0005515//protein binding	GO:0007165//signal transduction
ENSGALG00000028770	0.06	0.13	0	0.04	0.1	1.61	0	8.72	0	0	0.06	0.06	0.04	0.05	0.05	0	0	0.05	0.04	0	INHBB	inhibin subunit beta B [Source:NCBI gene;Acc:396126]	Environmental Information Processing;Environmental Information Processing	Signaling molecules and interaction;Signal transduction	ko04060//Cytokine-cytokine receptor interaction;ko04350//TGF-beta signaling pathway	K22687;K22687	GO:0005576//extracellular region;GO:0005615//extracellular space;GO:0048471//perinuclear region of cytoplasm;GO:0071944//cell periphery	GO:0005125//cytokine activity;GO:0005160//transforming growth factor beta receptor binding;GO:0005179//hormone activity;GO:0008083//growth factor activity;GO:0042803//protein homodimerization activity	GO:0009267//cellular response to starvation;GO:0009611//response to wounding;GO:0010469//regulation of receptor activity;GO:0010862//positive regulation of pathway-restricted SMAD protein phosphorylation;GO:0032869//cellular response to insulin stimulus;GO:0032924//activin receptor signaling pathway;GO:0042981//regulation of apoptotic process;GO:0043408//regulation of MAPK cascade;GO:0044320//cel…
ENSGALG00000030526	0.29	0	0.03	0	0	0	0	14.07	18.87	0.03	15.47	15.37	27.33	23.51	15.64	25.98	0	0	0	0	-	interleukin 1 receptor-like 2 [Source:NCBI gene;Acc:418716]	Environmental Information Processing	Signaling molecules and interaction	ko04060//Cytokine-cytokine receptor interaction	K05172	GO:0016020//membrane;GO:0016021//integral component of membrane	GO:0004908//interleukin-1 receptor activity;GO:0004909//interleukin-1, Type I, activating receptor activity;GO:0005515//protein binding	GO:0007165//signal transduction;GO:0019221//cytokine-mediated signaling pathway;GO:0070498//interleukin-1-mediated signaling pathway
ENSGALG00000030800	24.17	40.29	29.02	39.54	4.24	8.02	14.49	6.3	0.03	0	7.28	6.77	1.06	0.23	0	6.56	7.06	0	5.14	5.27	IL31RA	interleukin 31 receptor A [Source:NCBI gene;Acc:427140]	Environmental Information Processing	Signaling molecules and interaction	ko04060//Cytokine-cytokine receptor interaction	K22630	GO:0009897//external side of plasma membrane;GO:0016020//membrane;GO:0016021//integral component of membrane;GO:0043235//receptor complex	GO:0004896//cytokine receptor activity;GO:0005515//protein binding;GO:0019955//cytokine binding	GO:0019221//cytokine-mediated signaling pathway;GO:0042531//positive regulation of tyrosine phosphorylation of STAT protein
ENSGALG00000031325	0	0.09	0	0	0.36	0	0.06	0	0.29	0.74	0.09	2.96	0	0	0	0.07	0.13	0.28	0.13	1.38	TGFB1	transforming growth factor beta 1 [Source:NCBI gene;Acc:100873157]	Environmental Information Processing;Environmental Information Processing;Cellular Processes;Environmental Information Processing;Cellular Processes;Human Diseases;Environmental Information Processing;Organismal Systems	Signal transduction;Signaling molecules and interaction;Cell growth and death;Signal transduction;Cell growth and death;Endocrine and metabolic diseases;Signal transduction;Immune system	ko04010//MAPK signaling pathway;ko04060//Cytokine-cytokine receptor interaction;ko04218//Cellular senescence;ko04068//FoxO signaling pathway;ko04110//Cell cycle;ko04933//AGE-RAGE signaling pathway in diabetic complications;ko04350//TGF-beta signaling pathway;ko04672//Intestinal immune network for IgA production	K13375;K13375;K13375;K13375;K13375;K13375;K13375;K13375	GO:0005576//extracellular region;GO:0005615//extracellular space;GO:0005634//nucleus;GO:0005737//cytoplasm;GO:0005902//microvillus;GO:0009986//cell surface;GO:0031012//extracellular matrix	GO:0003823//antigen binding;GO:0005114//type II transforming growth factor beta receptor binding;GO:0005125//cytokine activity;GO:0005160//transforming growth factor beta receptor binding;GO:0008083//growth factor activity;GO:0019899//enzyme binding;GO:0034713//type I transforming growth factor beta receptor binding;GO:0034714//type III transforming growth factor beta receptor binding;GO:0042802/…	GO:0000122//negative regulation of transcription from RNA polymerase II promoter;GO:0000165//MAPK cascade;GO:0001570//vasculogenesis;GO:0001657//ureteric bud development;GO:0001775//cell activation;GO:0001837//epithelial to mesenchymal transition;GO:0001843//neural tube closure;GO:0001933//negative regulation of protein phosphorylation;GO:0001934//positive regulation of protein phosphorylation;GO…
ENSGALG00000033887	48.39	34.73	8.6	43.64	0.1	0.13	2.78	0.17	0.11	3.8	13	0.05	0.11	6.61	0	15.35	0.12	0.41	9.29	0.14	IL17RA	interleukin 17 receptor A [Source:NCBI gene;Acc:418158]	Environmental Information Processing	Signaling molecules and interaction	ko04060//Cytokine-cytokine receptor interaction	K05164	GO:0005886//plasma membrane;GO:0016020//membrane;GO:0016021//integral component of membrane	GO:0005102//receptor binding;GO:0030368//interleukin-17 receptor activity	GO:0019221//cytokine-mediated signaling pathway;GO:0032747//positive regulation of interleukin-23 production;GO:0050729//positive regulation of inflammatory response;GO:0050832//defense response to fungus;GO:0071621//granulocyte chemotaxis;GO:0072537//fibroblast activation;GO:1900017//positive regulation of cytokine production involved in inflammatory response;GO:2000664//positive regulation of i…
ENSGALG00000038069	130.79	132.12	96.89	125.26	32.59	125.5	136.76	106.48	138.45	177.88	258.09	133.92	84.06	69.74	41.08	58.04	71.77	68.89	184.99	101.36	CCR8	C-C motif chemokine receptor 8 [Source:NCBI gene;Acc:420718]	Environmental Information Processing	Signaling molecules and interaction	ko04060//Cytokine-cytokine receptor interaction	K04183	GO:0009897//external side of plasma membrane;GO:0016020//membrane;GO:0016021//integral component of membrane	GO:0004930//G-protein coupled receptor activity;GO:0004950//chemokine receptor activity;GO:0016493//C-C chemokine receptor activity;GO:0019956//chemokine binding;GO:0019957//C-C chemokine binding	GO:0006935//chemotaxis;GO:0006955//immune response;GO:0007165//signal transduction;GO:0007186//G-protein coupled receptor signaling pathway;GO:0007204//positive regulation of cytosolic calcium ion concentration;GO:0019722//calcium-mediated signaling;GO:0060326//cell chemotaxis;GO:0070098//chemokine-mediated signaling pathway
ENSGALG00000041491	0.05	0.13	0	0	0.04	17.36	4.85	0	1.82	0.03	21.57	27.81	13.38	0	14.83	0.85	33.57	17	48.38	0	ACKR4	atypical chemokine receptor 4 [Source:NCBI gene;Acc:100859797]	Environmental Information Processing	Signaling molecules and interaction	ko04060//Cytokine-cytokine receptor interaction	K04186	GO:0009897//external side of plasma membrane;GO:0016020//membrane;GO:0016021//integral component of membrane	GO:0004930//G-protein coupled receptor activity;GO:0004950//chemokine receptor activity;GO:0005044//scavenger receptor activity;GO:0016493//C-C chemokine receptor activity;GO:0019956//chemokine binding;GO:0019957//C-C chemokine binding	GO:0006898//receptor-mediated endocytosis;GO:0006935//chemotaxis;GO:0006955//immune response;GO:0007165//signal transduction;GO:0007186//G-protein coupled receptor signaling pathway;GO:0007204//positive regulation of cytosolic calcium ion concentration;GO:0019722//calcium-mediated signaling;GO:0060326//cell chemotaxis;GO:0070098//chemokine-mediated signaling pathway
ENSGALG00000042471	0	0	0.14	0	0.09	0	0	67.25	133.57	50.06	73.79	24.87	218.7	185.23	145.87	207.95	0	0	8.91	0	IL2RA	interleukin 2 receptor subunit alpha [Source:NCBI gene;Acc:395294]	Cellular Processes;Environmental Information Processing	Transport and catabolism;Signaling molecules and interaction	ko04144//Endocytosis;ko04060//Cytokine-cytokine receptor interaction	K05068;K05068	-	GO:0004911//interleukin-2 receptor activity;GO:0019976//interleukin-2 binding	GO:0038110//interleukin-2-mediated signaling pathway
ENSGALG00000043044	13.41	0	0	0	0.06	0	0	0	26.73	0	11.36	5.12	22.78	54.46	41.24	50.65	0	5.46	0.1	0	IL1R1	interleukin 1 receptor type 1 [Source:NCBI gene;Acc:396481]	Environmental Information Processing;Environmental Information Processing	Signal transduction;Signaling molecules and interaction	ko04010//MAPK signaling pathway;ko04060//Cytokine-cytokine receptor interaction	K04386;K04386	GO:0016020//membrane;GO:0016021//integral component of membrane	GO:0004908//interleukin-1 receptor activity;GO:0004909//interleukin-1, Type I, activating receptor activity;GO:0005515//protein binding	GO:0007165//signal transduction;GO:0019221//cytokine-mediated signaling pathway;GO:0070498//interleukin-1-mediated signaling pathway
ENSGALG00000045814	0.67	0	4.93	0.03	0	0	0.04	0.05	0.03	0	0	0	0	0	0	0	0	0	0	0	CRLF2	cytokine receptor-like factor 2 [Source:NCBI gene;Acc:418668]	Environmental Information Processing	Signaling molecules and interaction	ko04060//Cytokine-cytokine receptor interaction	K05078	GO:0009897//external side of plasma membrane;GO:0016020//membrane;GO:0016021//integral component of membrane;GO:0043235//receptor complex	GO:0004896//cytokine receptor activity;GO:0005515//protein binding;GO:0019955//cytokine binding;GO:0019976//interleukin-2 binding	GO:0019221//cytokine-mediated signaling pathway
MSTRG.119	0	0	0	0	0.07	0	0.06	0	2.29	1.53	0	0	0.13	26.76	9.13	0	0	0	1.93	0.06	--	PREDICTED: interleukin-15 receptor subunit alpha isoform X1 [Gallus gallus]	Environmental Information Processing;Organismal Systems;Environmental Information Processing;Human Diseases;Human Diseases	Signaling molecules and interaction;Immune system;Signal transduction;Cancers;Infectious diseases	ko04060//Cytokine-cytokine receptor interaction;ko04672//Intestinal immune network for IgA production;ko04630//Jak-STAT signaling pathway;ko05200//Pathways in cancer;ko05166//HTLV-I infection	K05074;K05074;K05074;K05074;K05074	-	-	-
