# Supplementary material for: The Transcriptional Differences of Avian CD4+CD8+ Double-Positive T Cells and CD8+ T Cells From Peripheral Blood of ALV-J Infected Chickens Revealed by Smart-Seq2
Source: Front Cell Infect Microbiol. 2021 Nov 10;11:747094. doi: 10.3389/fcimb.2021.747094 (PMC8631335; doi:10.3389/fcimb.2021.747094)
Supplement: Supplementary File 8 — Orignal data for Figures 5A, B . [file Table_8.xlsx]

## Sheet: fig5A
	CD8(medium+high)									CD8low (CD4+CD8+low)
gene	CD8medium-1	CD8medium-2	CD8medium-3	CD8medium-4	CD8high-1	CD8high-2	CD8high-3	CD8high-4		CD8low-1	CD8low-2	CD8low-3	CD8low-4
IL2RB	82.27	91.77	135.45	88.78	241.81	202.84	331.12	193.63		0.96	0.36	0.17	0.07
CD8A	38.92	79.05	35.06	20.24	100.85	75.62	49.9	71.82		0.09	6.25	2.33	21.32
NK-lysin	7827.39	5779.68	6324.25	6753.86	22084.5	20900.5	21928.2	15923.8		8.1	46.26	83.4	12.16
IFNG	5.19	3.2	0.13	0.47	285.44	416.38	460.87	271.47		0.09	0.34	0.17	0.06
Granzyme K	59.57	29.91	36.76	29.9	537.11	582.76	537.38	479.7		0.14	0.75	0.19	0.05
Granzyme A	119.21	51.56	180.35	45.25	3422.53	3377.46	3689.25	2871.08		0.72	4.04	0.87	0.94
Perforin	0	0.78	5.59	0.1	1.49	4.65	1.76	6.58		0	0	0	0
JARID2	85.57	48.78	35.16	41.84	23.58	46.79	33.41	65.3		30.72	42.1	36.24	34.61
IL18RAP	10.51	4.24	15.23	9.35	73.18	39.2	100.63	72.55		0	0.14	0.11	0.03
IRAK2	70.05	15.93	25.62	67.25	22.28	45.47	87.28	25.23		73.54	48.87	33.22	31.55
CCL4	1183.52	1359.4	1304.87	950.71	10239.8	11215.2	13947.3	8485.32		3.18	14.28	2.78	3.19
CCL5	33.85	58.02	62.1	100.2	825.93	609.93	1023.75	658.29		0	0.79	0.7	0.23
ROCK1	211.41	207.02	211.86	164.7	145.34	115.01	115.03	201.38		330.92	269.51	281.16	283.27
S1PR4	0	6.15	0.15	0	0	0	0	0.55		0.1	12.97	10.13	25.35
FOXO3	40.76	52.48	52.14	18.31	16.17	9.7	28.19	19.95		45.49	81.82	36.12	68.18
FOXO1	115.37	123.27	116.79	61.57	90.16	83.14	53.92	86.55		235.15	138.95	145.08	162.74
CCND1	52.47	55.98	51.36	76.25	3.64	26.14	18.15	18.49		314.8	308.89	209.81	296.22
	21.54	40.05	87.97	80.06	98.29	120.98	51.65	56.98		150.65	229.53	293.17	155.81

## Sheet: fig5B
Fold change for CD8+ VS CD4+CD8+ in infected group（qRT-PCR）	IL2RB	CD8A	NK-lysin	IFNG	Granzyme K	Granzyme A	Perforin	JARID2	IL18RAP	IRAK2	CCL4	CCL5	ROCK1	S1PR4	FOXO3	FOXO1	CCND1	GATA3	IL31RA	FOXP3
	3.6974	21.5864	19.4615	29.9075	198.009	301.988	33.5275	0.00226589	72.571	21.9042	3.14221	568.629	1.1916	0.848918	0.36118	0.612915	0.449099	0.27078	0.147442	1.0739
	32.0444	14.0252	288.831	74.3415	114.165	226.662	12.8053	6.85532	20.7287	20.9815	1.28965	1050.91	1.12877	0.846856	0.360571	0.0597253	0.645834	0.232487	0.243564	1.47004
	131.119	36.5632	415.559	30.5463	104.68	167.759	11.4405	2.84923	22.9565	30.026	1.26338	969.062	1.11664	0.598302	0.424644	0.0601205	0.490486	0.250012	0.190297	1.15752
